# Supplementary material for: (4,4′-Dimethyl-2,2′-bipyridine-κ2 N,N′)(dimethyl sulfoxide-κO)diiodidocadmium(II)
Source: Acta Crystallogr Sect E Struct Rep Online. 2010 Apr 10;66(Pt 5):m512. doi: 10.1107/S1600536810012572 (PMC2979279; doi:10.1107/S1600536810012572)
Supplement: Supplementary file 1 [file e-66-0m512-sup1.cif]

##############################################################################
###                                                                        ###
###        Electronic paper (Acta Crystallographica Section E)             ###
###                                                                        ###
##############################################################################
#                                                                            #
# This CIF contains the data in a paper accepted for publication in Acta     #
# Crystallographica Section E. It conforms to the requirements of Notes      #
# for Authors for Section E, and has been peer reviewed under the auspices   #
# of the IUCr Commission on Journals.                                        #
#                                                                            #
# Full details of the Crystallographic Information File format               #
# are given in the paper "The Crystallographic Information File (CIF):       #
# a New Standard Archive File for Crystallography" by S. R. Hall, F. H.      #
# Allen and I. D. Brown [Acta Cryst. (1991), A47, 655-685].                  #
#                                                                            #
# The current version of the core CIF dictionary is obtainable from          #
# ftp://ftp.iucr.org/pub/cif_core.dic. The current version number is 2.4.    #
#                                                                            #
# Software is freely available for graphical display of the structure(s) in  #
# this CIF.  For information consult the CIF home page http://www.iucr.org/  #
# cif/home.html                                                              #
#                                                                            #
# This file may be used for bona fide research purposes within the           #
# scientific community so long as proper attribution is given to the journal # 
# article from which it was obtained.                                        #
#                                                                            #
##############################################################################
                                             
data_I
_audit_creation_method     SHELXL-97
_chemical_name_systematic
;
(4,4'-Dimethyl-2,2'-bipyridine-\k^2^<i>N</i>,<i>N</i>')(dimethyl
sulfoxide-\k<i>O</i>)diiodidocadmium(II)
;
_chemical_name_common     ?
_chemical_formula_moiety     'C14 H18 Cd1 I2 N2 O1 S1'
_chemical_formula_sum     'C14 H18 Cd1 I2 N2 O1 S1'
_chemical_formula_iupac     '[Cd I2 (C12 H12 N2) (C2 H6 O S)]'
_chemical_formula_weight     628.58
_chemical_melting_point     ?
_symmetry_cell_setting     Monoclinic
_symmetry_space_group_name_H-M     'P 21/c'
_symmetry_space_group_name_Hall     '-P 2ybc'
loop_
    _symmetry_equiv_pos_as_xyz
    'x, y, z'
    '-x, y+1/2, -z+1/2'
    '-x, -y, -z'
    'x, -y-1/2, z-1/2'
_cell_length_a     8.7290(10)
_cell_length_b     15.5247(18)
_cell_length_c     15.1354(17)
_cell_angle_alpha     90.00
_cell_angle_beta     102.620(9)
_cell_angle_gamma     90.00
_cell_volume     2001.5(4)
_cell_formula_units_Z     4
_cell_measurement_reflns_used     887
_cell_measurement_theta_min     1.90
_cell_measurement_theta_max     29.27
_cell_measurement_temperature     298(2)
_exptl_crystal_description     Block
_exptl_crystal_colour     Colorless
_exptl_crystal_size_max     0.49
_exptl_crystal_size_mid     0.30
_exptl_crystal_size_min     0.28
_exptl_crystal_density_diffrn     2.086
_exptl_crystal_density_meas     ?
_exptl_crystal_density_method     'not measured'
_exptl_crystal_F_000     1176
_exptl_absorpt_coefficient_mu     4.280
_exptl_absorpt_correction_type     multi-scan
_exptl_absorpt_process_details     '(SADABS; Sheldrick, 1998)'
_exptl_absorpt_correction_T_min     0.002
_exptl_absorpt_correction_T_max     0.055
_exptl_special_details
;
;
_diffrn_ambient_temperature     298(2)
_diffrn_radiation_type     MoK\a
_diffrn_radiation_wavelength     0.71073
_diffrn_radiation_source     'fine-focus sealed tube'
_diffrn_radiation_monochromator     graphite
_diffrn_measurement_device_type     'Bruker SMART CCD diffractometer'
_diffrn_measurement_method     '\f and \w scans'
_diffrn_detector_area_resol_mean     ?
_diffrn_reflns_number     15568
_diffrn_reflns_av_R_equivalents     0.0819
_diffrn_reflns_av_sigmaI/netI     0.0578
_diffrn_reflns_theta_min     1.90
_diffrn_reflns_theta_max     29.24
_diffrn_reflns_theta_full     29.24
_diffrn_measured_fraction_theta_max     0.986
_diffrn_measured_fraction_theta_full     0.986
_diffrn_reflns_limit_h_min     -11
_diffrn_reflns_limit_h_max     11
_diffrn_reflns_limit_k_min     -21
_diffrn_reflns_limit_k_max     20
_diffrn_reflns_limit_l_min     -20
_diffrn_reflns_limit_l_max     19
_diffrn_standards_number     0
_diffrn_standards_interval_count     ?
_diffrn_standards_interval_time     ?
_diffrn_standards_decay_%     ?
_refine_special_details
;
Refinement of <i>F</i>^2^ against ALL reflections. The weighted <i>R</i>-factor
wR and goodness of fit <i>S</i> are based on <i>F</i>^2^, conventional
<i>R</i>-factors <i>R</i> are based on <i>F</i>, with <i>F</i> set to zero for
negative <i>F</i>^2^. The threshold expression of <i>F</i>^2^ >
\s(<i>F</i>^2^) is used only for calculating <i>R</i>-factors(gt) etc. and is
not relevant to the choice of reflections for refinement. <i>R</i>-factors
based on <i>F</i>^2^ are statistically about twice as large as those based on
<i>F</i>, and <i>R</i>- factors based on ALL data will be even larger.
;
_reflns_number_total     5360
_reflns_number_gt     4625
_reflns_threshold_expression     I>2sigma(I)
_refine_ls_structure_factor_coef     Fsqd
_refine_ls_matrix_type     full
_refine_ls_R_factor_all     0.0741
_refine_ls_R_factor_gt     0.0658
_refine_ls_wR_factor_gt     0.1648
_refine_ls_wR_factor_ref     0.1721
_refine_ls_goodness_of_fit_ref     1.159
_refine_ls_restrained_S_all     1.159
_refine_ls_number_reflns     5360
_refine_ls_number_parameters     195
_refine_ls_number_restraints     0
_refine_ls_hydrogen_treatment     constr
_refine_ls_weighting_scheme     calc
_refine_ls_weighting_details
         'calc w=1/[\s^2^(Fo^2^)+(0.0903P)^2^+1.8883P] where P=(Fo^2^+2Fc^2^)/3'
_atom_sites_solution_hydrogens     geom
_atom_sites_solution_primary     direct
_atom_sites_solution_secondary     difmap
_refine_ls_shift/su_max     0.015
_refine_ls_shift/su_mean     0.001
_refine_diff_density_max     2.103
_refine_diff_density_min     -2.230
_refine_ls_extinction_method     'SHELXL97 (Sheldrick, 2008)'
_refine_ls_extinction_coef     0.0171(10)
_refine_ls_extinction_expression
                                  'Fc^*^=kFc[1+0.001xFc^2^\l^3^/sin(2\q)]^-1/4^'
loop_
    _atom_type_symbol
    _atom_type_description
    _atom_type_scat_dispersion_real
    _atom_type_scat_dispersion_imag
    _atom_type_scat_source
    'C' 'C' 0.0033 0.0016
                         'International Tables Vol C Tables 4.2.6.8 and 6.1.1.4'
    'H' 'H' 0.0000 0.0000
                         'International Tables Vol C Tables 4.2.6.8 and 6.1.1.4'
    'N' 'N' 0.0061 0.0033
                         'International Tables Vol C Tables 4.2.6.8 and 6.1.1.4'
    'O' 'O' 0.0106 0.0060
                         'International Tables Vol C Tables 4.2.6.8 and 6.1.1.4'
    'Cd' 'Cd' -0.8075 1.2024
                         'International Tables Vol C Tables 4.2.6.8 and 6.1.1.4'
    'I' 'I' -0.4742 1.8119
                         'International Tables Vol C Tables 4.2.6.8 and 6.1.1.4'
    'S' 'S' 0.1246 0.1234
                         'International Tables Vol C Tables 4.2.6.8 and 6.1.1.4'
_computing_data_collection     'SMART (Bruker, 2007)'
_computing_cell_refinement     'SAINT (Bruker, 2007)'
_computing_data_reduction     'SAINT (Bruker, 2007)'
_computing_structure_solution     'SHELXS97 (Sheldrick, 2008)'
_computing_structure_refinement     'SHELXL97 (Sheldrick, 2008)'
_computing_molecular_graphics     'ORTEP-3 for Windows (Farrugia, 1997)'
_computing_publication_material     'WinGX (Farrugia, 1999)'
loop_
    _atom_site_type_symbol
    _atom_site_label
    _atom_site_fract_x
    _atom_site_fract_y
    _atom_site_fract_z
    _atom_site_U_iso_or_equiv
    _atom_site_adp_type
    _atom_site_calc_flag
    _atom_site_refinement_flags
    _atom_site_occupancy
    _atom_site_disorder_assembly
    _atom_site_disorder_group
    C C1 0.9509(8) 0.7934(4) 0.8795(4) 0.0575(14) Uani d . 1 . .
    H H1 0.9529 0.7743 0.8216 0.069 Uiso calc R 1 . .
    C C2 1.0322(8) 0.7476(4) 0.9527(5) 0.0596(14) Uani d . 1 . .
    H H2 1.0897 0.6991 0.9439 0.071 Uiso calc R 1 . .
    C C3 1.0280(8) 0.7741(4) 1.0397(4) 0.0584(14) Uani d . 1 . .
    C C4 1.1139(11) 0.7258(6) 1.1206(6) 0.082(2) Uani d . 1 . .
    H H4C 1.1322 0.7630 1.1725 0.098 Uiso calc R 1 . .
    H H4B 1.2126 0.7060 1.1101 0.098 Uiso calc R 1 . .
    H H4A 1.0522 0.6773 1.1313 0.098 Uiso calc R 1 . .
    C C5 0.9435(7) 0.8469(4) 1.0476(4) 0.0499(12) Uani d . 1 . .
    H H5 0.9383 0.8666 1.1049 0.060 Uiso calc R 1 . .
    C C6 0.8651(5) 0.8918(3) 0.9714(3) 0.0385(9) Uani d . 1 . .
    C C7 0.7726(5) 0.9709(3) 0.9790(3) 0.0385(9) Uani d . 1 . .
    C C8 0.7692(6) 1.0072(4) 1.0620(3) 0.0453(10) Uani d . 1 . .
    H H8 0.8262 0.9825 1.1151 0.054 Uiso calc R 1 . .
    C C9 0.6794(7) 1.0810(4) 1.0656(4) 0.0488(11) Uani d . 1 . .
    C C10 0.6735(10) 1.1201(5) 1.1561(4) 0.0679(17) Uani d . 1 . .
    H H10A 0.7188 1.1767 1.1603 0.081 Uiso calc R 1 . .
    H H10B 0.7315 1.0846 1.2037 0.081 Uiso calc R 1 . .
    H H10C 0.5663 1.1239 1.1617 0.081 Uiso calc R 1 . .
    C C11 0.5989(8) 1.1146(4) 0.9857(4) 0.0568(13) Uani d . 1 . .
    H H11 0.5372 1.1635 0.9857 0.068 Uiso calc R 1 . .
    C C12 0.6086(8) 1.0764(4) 0.9054(4) 0.0545(13) Uani d . 1 . .
    H H12 0.5546 1.1013 0.8517 0.065 Uiso calc R 1 . .
    C C13 0.411(3) 1.1614(9) 0.6212(9) 0.189(11) Uani d . 1 . .
    H H13A 0.3652 1.1675 0.6730 0.227 Uiso calc R 1 . .
    H H13B 0.3365 1.1789 0.5677 0.227 Uiso calc R 1 . .
    H H13C 0.5029 1.1971 0.6287 0.227 Uiso calc R 1 . .
    C C14 0.2811(10) 1.0103(11) 0.5584(6) 0.110(4) Uani d . 1 . .
    H H14C 0.2942 0.9510 0.5437 0.132 Uiso calc R 1 . .
    H H14B 0.2383 1.0418 0.5040 0.132 Uiso calc R 1 . .
    H H14A 0.2108 1.0141 0.5989 0.132 Uiso calc R 1 . .
    N N1 0.8687(5) 0.8647(3) 0.8888(3) 0.0471(9) Uani d . 1 . .
    N N2 0.6925(5) 1.0048(3) 0.9006(3) 0.0439(9) Uani d . 1 . .
    O O1 0.4994(6) 1.0216(4) 0.7072(3) 0.0664(12) Uani d . 1 . .
    Cd Cd1 0.72703(5) 0.94561(3) 0.76515(2) 0.04529(16) Uani d . 1 . .
    I I1 0.93442(5) 1.04931(3) 0.70096(3) 0.06676(19) Uani d . 1 . .
    I I2 0.63195(7) 0.80423(3) 0.65550(3) 0.0758(2) Uani d . 1 . .
    S S1 0.46338(19) 1.05399(12) 0.61041(10) 0.0574(4) Uani d . 1 . .
loop_
    _atom_site_aniso_label
    _atom_site_aniso_U_11
    _atom_site_aniso_U_22
    _atom_site_aniso_U_33
    _atom_site_aniso_U_12
    _atom_site_aniso_U_13
    _atom_site_aniso_U_23
    C1 0.068(3) 0.057(3) 0.046(3) 0.009(3) 0.008(2) -0.013(2)
    C2 0.066(3) 0.056(3) 0.055(3) 0.014(3) 0.010(3) -0.008(3)
    C3 0.062(3) 0.055(3) 0.056(3) 0.010(3) 0.007(3) 0.003(3)
    C4 0.094(5) 0.082(5) 0.063(4) 0.032(4) 0.006(4) 0.008(4)
    C5 0.055(3) 0.054(3) 0.038(2) 0.008(2) 0.005(2) 0.000(2)
    C6 0.038(2) 0.042(2) 0.036(2) -0.0003(16) 0.0086(16) 0.0007(18)
    C7 0.037(2) 0.045(2) 0.033(2) -0.0025(17) 0.0059(16) -0.0002(18)
    C8 0.054(3) 0.050(3) 0.031(2) 0.003(2) 0.0069(18) -0.0019(19)
    C9 0.055(3) 0.048(3) 0.045(3) 0.002(2) 0.013(2) -0.003(2)
    C10 0.090(5) 0.070(4) 0.046(3) 0.011(4) 0.019(3) -0.009(3)
    C11 0.068(3) 0.051(3) 0.050(3) 0.013(3) 0.010(3) -0.004(2)
    C12 0.069(3) 0.055(3) 0.036(2) 0.014(3) 0.002(2) 0.002(2)
    C13 0.38(3) 0.084(8) 0.079(7) 0.051(13) -0.012(12) 0.009(6)
    C14 0.061(4) 0.200(13) 0.063(5) -0.027(6) 0.001(4) -0.007(7)
    N1 0.050(2) 0.053(2) 0.038(2) -0.0004(18) 0.0086(17) -0.0057(18)
    N2 0.048(2) 0.048(2) 0.0333(18) 0.0019(17) 0.0039(16) -0.0008(17)
    O1 0.059(2) 0.095(4) 0.042(2) 0.014(2) 0.0060(18) 0.010(2)
    Cd1 0.0492(2) 0.0532(3) 0.0323(2) -0.00441(14) 0.00650(14) -0.00210(14)
    I1 0.0659(3) 0.0866(4) 0.0452(2) -0.0248(2) 0.00653(18) 0.01257(19)
    I2 0.0940(4) 0.0675(3) 0.0581(3) -0.0181(2) -0.0001(2) -0.0193(2)
    S1 0.0532(7) 0.0810(11) 0.0364(6) 0.0013(6) 0.0061(5) -0.0011(6)
_geom_special_details
;
All esds (except the esd in the dihedral angle between two l.s. planes) are
estimated using the full covariance matrix. The cell esds are taken into
account individually in the estimation of esds in distances, angles and
torsion angles; correlations between esds in cell parameters are only used
when they are defined by crystal symmetry. An approximate (isotropic)
treatment of cell esds is used for estimating esds involving l.s. planes.
;
loop_
    _geom_bond_atom_site_label_1
    _geom_bond_atom_site_label_2
    _geom_bond_site_symmetry_2
    _geom_bond_distance
    _geom_bond_publ_flag
    C1 N1 . 1.342(8) ?
    C1 C2 . 1.376(9) ?
    C1 H1 . 0.9300 ?
    C2 C3 . 1.387(9) ?
    C2 H2 . 0.9300 ?
    C3 C5 . 1.368(8) ?
    C3 C4 . 1.491(9) ?
    C4 H4C . 0.9600 ?
    C4 H4B . 0.9600 ?
    C4 H4A . 0.9600 ?
    C5 C6 . 1.393(7) ?
    C5 H5 . 0.9300 ?
    C6 N1 . 1.327(6) ?
    C6 C7 . 1.487(7) ?
    C7 N2 . 1.346(6) ?
    C7 C8 . 1.384(7) ?
    C8 C9 . 1.396(8) ?
    C8 H8 . 0.9300 ?
    C9 C11 . 1.363(9) ?
    C9 C10 . 1.508(8) ?
    C10 H10A . 0.9600 ?
    C10 H10B . 0.9600 ?
    C10 H10C . 0.9600 ?
    C11 C12 . 1.373(8) ?
    C11 H11 . 0.9300 ?
    C12 N2 . 1.342(8) ?
    C12 H12 . 0.9300 ?
    C13 S1 . 1.746(13) ?
    C13 H13A . 0.9600 ?
    C13 H13B . 0.9600 ?
    C13 H13C . 0.9600 ?
    C14 S1 . 1.751(9) ?
    C14 H14C . 0.9600 ?
    C14 H14B . 0.9600 ?
    C14 H14A . 0.9600 ?
    Cd1 N1 . 2.366(5) y
    Cd1 N2 . 2.326(4) y
    O1 S1 . 1.515(5) ?
    Cd1 O1 . 2.313(5) y
    Cd1 I1 . 2.7535(6) y
    Cd1 I2 . 2.7674(6) y
loop_
    _geom_angle_atom_site_label_1
    _geom_angle_atom_site_label_2
    _geom_angle_atom_site_label_3
    _geom_angle_site_symmetry_1
    _geom_angle_site_symmetry_3
    _geom_angle
    _geom_angle_publ_flag
    N1 C1 C2 . . 122.4(6) ?
    N1 C1 H1 . . 118.8 ?
    C2 C1 H1 . . 118.8 ?
    C1 C2 C3 . . 119.6(6) ?
    C1 C2 H2 . . 120.2 ?
    C3 C2 H2 . . 120.2 ?
    C5 C3 C2 . . 117.0(6) ?
    C5 C3 C4 . . 121.8(6) ?
    C2 C3 C4 . . 121.1(6) ?
    C3 C4 H4C . . 109.5 ?
    C3 C4 H4B . . 109.5 ?
    H4C C4 H4B . . 109.5 ?
    C3 C4 H4A . . 109.5 ?
    H4C C4 H4A . . 109.5 ?
    H4B C4 H4A . . 109.5 ?
    C3 C5 C6 . . 121.2(5) ?
    C3 C5 H5 . . 119.4 ?
    C6 C5 H5 . . 119.4 ?
    N1 C6 C5 . . 120.9(5) ?
    N1 C6 C7 . . 117.4(4) ?
    C5 C6 C7 . . 121.8(4) ?
    N2 C7 C8 . . 122.1(5) ?
    N2 C7 C6 . . 116.2(4) ?
    C8 C7 C6 . . 121.7(4) ?
    C7 C8 C9 . . 119.6(5) ?
    C7 C8 H8 . . 120.2 ?
    C9 C8 H8 . . 120.2 ?
    C11 C9 C8 . . 117.7(5) ?
    C11 C9 C10 . . 122.5(6) ?
    C8 C9 C10 . . 119.8(5) ?
    C9 C10 H10A . . 109.5 ?
    C9 C10 H10B . . 109.5 ?
    H10A C10 H10B . . 109.5 ?
    C9 C10 H10C . . 109.5 ?
    H10A C10 H10C . . 109.5 ?
    H10B C10 H10C . . 109.5 ?
    C9 C11 C12 . . 120.0(6) ?
    C9 C11 H11 . . 120.0 ?
    C12 C11 H11 . . 120.0 ?
    N2 C12 C11 . . 123.1(5) ?
    N2 C12 H12 . . 118.5 ?
    C11 C12 H12 . . 118.5 ?
    S1 C13 H13A . . 109.5 ?
    S1 C13 H13B . . 109.5 ?
    H13A C13 H13B . . 109.5 ?
    S1 C13 H13C . . 109.5 ?
    H13A C13 H13C . . 109.5 ?
    H13B C13 H13C . . 109.5 ?
    S1 C14 H14C . . 109.5 ?
    S1 C14 H14B . . 109.5 ?
    H14C C14 H14B . . 109.5 ?
    S1 C14 H14A . . 109.5 ?
    H14C C14 H14A . . 109.5 ?
    H14B C14 H14A . . 109.5 ?
    C6 N1 C1 . . 118.9(5) ?
    C6 N1 Cd1 . . 117.5(4) ?
    C1 N1 Cd1 . . 123.6(4) ?
    C12 N2 C7 . . 117.5(5) ?
    C12 N2 Cd1 . . 123.5(3) ?
    C7 N2 Cd1 . . 118.7(3) ?
    S1 O1 Cd1 . . 121.0(3) ?
    O1 Cd1 N2 . . 82.36(16) ?
    O1 Cd1 N1 . . 145.92(16) ?
    N2 Cd1 N1 . . 70.02(16) ?
    O1 Cd1 I1 . . 98.31(14) ?
    N2 Cd1 I1 . . 107.57(12) ?
    N1 Cd1 I1 . . 108.61(12) ?
    O1 Cd1 I2 . . 93.25(14) ?
    N2 Cd1 I2 . . 139.68(12) ?
    N1 Cd1 I2 . . 95.15(12) ?
    I1 Cd1 I2 . . 112.72(2) ?
    O1 S1 C13 . . 103.3(5) ?
    O1 S1 C14 . . 106.4(5) ?
    C13 S1 C14 . . 100.5(9) ?
loop_
    _geom_torsion_atom_site_label_1
    _geom_torsion_atom_site_label_2
    _geom_torsion_atom_site_label_3
    _geom_torsion_atom_site_label_4
    _geom_torsion_site_symmetry_1
    _geom_torsion_site_symmetry_2
    _geom_torsion_site_symmetry_3
    _geom_torsion_site_symmetry_4
    _geom_torsion
    _geom_torsion_publ_flag
    N1 C1 C2 C3 . . . . 1.3(11) ?
    C1 C2 C3 C5 . . . . -1.2(11) ?
    C1 C2 C3 C4 . . . . 179.6(8) ?
    C2 C3 C5 C6 . . . . 0.2(10) ?
    C4 C3 C5 C6 . . . . 179.4(7) ?
    C3 C5 C6 N1 . . . . 0.8(9) ?
    C3 C5 C6 C7 . . . . 179.9(6) ?
    N1 C6 C7 N2 . . . . 4.0(7) ?
    C5 C6 C7 N2 . . . . -175.1(5) ?
    N1 C6 C7 C8 . . . . -176.1(5) ?
    C5 C6 C7 C8 . . . . 4.8(8) ?
    N2 C7 C8 C9 . . . . 0.4(8) ?
    C6 C7 C8 C9 . . . . -179.4(5) ?
    C7 C8 C9 C11 . . . . -0.4(9) ?
    C7 C8 C9 C10 . . . . 179.2(6) ?
    C8 C9 C11 C12 . . . . -0.5(10) ?
    C10 C9 C11 C12 . . . . 180.0(7) ?
    C9 C11 C12 N2 . . . . 1.5(11) ?
    C5 C6 N1 C1 . . . . -0.8(8) ?
    C7 C6 N1 C1 . . . . -179.9(5) ?
    C5 C6 N1 Cd1 . . . . 179.0(4) ?
    C7 C6 N1 Cd1 . . . . -0.2(6) ?
    C2 C1 N1 C6 . . . . -0.3(10) ?
    C2 C1 N1 Cd1 . . . . -180.0(5) ?
    C11 C12 N2 C7 . . . . -1.4(10) ?
    C11 C12 N2 Cd1 . . . . -174.8(5) ?
    C8 C7 N2 C12 . . . . 0.5(8) ?
    C6 C7 N2 C12 . . . . -179.7(5) ?
    C8 C7 N2 Cd1 . . . . 174.2(4) ?
    C6 C7 N2 Cd1 . . . . -6.0(6) ?
    S1 O1 Cd1 N2 . . . . 152.1(4) ?
    S1 O1 Cd1 N1 . . . . -172.4(3) ?
    S1 O1 Cd1 I1 . . . . 45.3(4) ?
    S1 O1 Cd1 I2 . . . . -68.2(4) ?
    C12 N2 Cd1 O1 . . . . -22.7(5) ?
    C7 N2 Cd1 O1 . . . . 164.0(4) ?
    C12 N2 Cd1 N1 . . . . 177.6(5) ?
    C7 N2 Cd1 N1 . . . . 4.3(4) ?
    C12 N2 Cd1 I1 . . . . 73.7(5) ?
    C7 N2 Cd1 I1 . . . . -99.6(4) ?
    C12 N2 Cd1 I2 . . . . -108.7(5) ?
    C7 N2 Cd1 I2 . . . . 78.0(4) ?
    C6 N1 Cd1 O1 . . . . -39.9(6) ?
    C1 N1 Cd1 O1 . . . . 139.8(5) ?
    C6 N1 Cd1 N2 . . . . -2.0(4) ?
    C1 N1 Cd1 N2 . . . . 177.7(5) ?
    C6 N1 Cd1 I1 . . . . 100.5(4) ?
    C1 N1 Cd1 I1 . . . . -79.8(5) ?
    C6 N1 Cd1 I2 . . . . -143.5(4) ?
    C1 N1 Cd1 I2 . . . . 36.2(5) ?
    Cd1 O1 S1 C13 . . . . -131.6(9) ?
    Cd1 O1 S1 C14 . . . . 123.1(6) ?
loop_
    _geom_hbond_atom_site_label_D
    _geom_hbond_atom_site_label_H
    _geom_hbond_atom_site_label_A
    _geom_hbond_site_symmetry_A
    _geom_hbond_distance_DH
    _geom_hbond_distance_HA
    _geom_hbond_distance_DA
    _geom_hbond_angle_DHA
    _geom_hbond_publ_flag
    C12 H12 O1 . 0.93 2.47 3.063(8) 122 yes
data_global
_journal_date_recd_electronic     2010-03-08
_journal_date_accepted     2010-04-03
_journal_name_full     'Acta Crystallographica, Section E'
_journal_year     2010
_journal_volume     66
_journal_issue      5
_journal_page_first     m512
_journal_page_last     m512
_journal_paper_category     QM
_journal_coeditor_code     XU2734
_publ_contact_author
;
  'Amani, Vahid'
   Islamic Azad University
   Shahr-e-Rey Branch
   Tehran
   Iran
;
_publ_contact_author_email     'v_amani2002@yahoo.com'
_publ_contact_author_fax     '0098 021 55277888'
_publ_contact_author_phone     '0098 021 55277850'
_publ_section_title
;
(4,4'-Dimethyl-2,2'-bipyridine-\k^2^<i>N</i>,<i>N</i>')(dimethyl
sulfoxide-\k<i>O</i>)diiodidocadmium(II)
;
loop_
    _publ_author_name
    _publ_author_address
    'Kalateh, Khadijeh'
;      Islamic Azad University
       Shahr-e-Rey Branch
       Tehran
       Iran
;
    'Ahmadi, Roya'
;      Islamic Azad University
       Shahr-e-Rey Branch
       Tehran
       Iran
;
    'Amani, Vahid'
;      Islamic Azad University
       Shahr-e-Rey Branch
       Tehran
       Iran
;
