# Supplementary material for: (4,4′-Dimethyl-2,2′-bipyridine-κ2 N,N′)(dimethyl sulfoxide-κO)diiodidocadmium(II)
Source: Acta Crystallogr Sect E Struct Rep Online. 2010 Apr 10;66(Pt 5):m512. doi: 10.1107/S1600536810012572 (PMC2979279; doi:10.1107/S1600536810012572)
Supplement: Supplementary file 2 [file e-66-0m512-Isup2.hkl]

# 
# h,k,l, Fc-squared, Fo-squared, sigma(Fo-squared) and status flag 
# 
data_I
_shelx_title ' KH405-2' 
_shelx_refln_list_code          4 
_shelx_F_calc_maximum      277.20 
_exptl_crystal_F_000      2224.00 
_reflns_d_resolution_high  0.7274 
 
loop_ 
 _symmetry_equiv_pos_as_xyz 
 'x, y, z' 
 '-x, y+1/2, -z+1/2' 
 '-x, -y, -z' 
 'x, -y-1/2, z-1/2' 
 
_cell_length_a     8.7290 
_cell_length_b    15.5247 
_cell_length_c    15.1354 
_cell_angle_alpha  90.000 
_cell_angle_beta  102.620 
_cell_angle_gamma  90.000 
 
_shelx_F_squared_multiplier     1.000 
 
loop_ 
 _refln_index_h 
 _refln_index_k 
 _refln_index_l 
 _refln_F_squared_calc 
 _refln_F_squared_meas 
 _refln_F_squared_sigma 
 _refln_observed_status 
   1   0   0      143.83      207.03     21.17 o 
   2   0   0       22.40       19.58     18.96 o 
   3   0   0    46062.33    59521.01    115.04 o 
   4   0   0      226.75      177.01     24.43 o 
   5   0   0     9277.94    10414.74    144.04 o 
   6   0   0     6601.43     7197.98    167.32 o 
   7   0   0     1048.14     1120.67     13.24 o 
   8   0   0       11.96       23.19     14.77 o 
   9   0   0     2827.10     2722.94     91.01 o 
  10   0   0      366.87      387.15     55.71 o 
  11   0   0      115.21      118.22     38.50 o 
   1   1   0    24467.58    35706.09    526.04 o 
   2   1   0    32684.43    43759.70    409.94 o 
   3   1   0        0.45       24.43      9.46 o 
   4   1   0      136.50      164.78     15.29 o 
   5   1   0     2994.87     3293.22     70.86 o 
   6   1   0       67.41       64.01      9.04 o 
   7   1   0      633.73      667.46     19.30 o 
   8   1   0       18.32       37.07     21.82 o 
   9   1   0      626.40      565.01     17.38 o 
  10   1   0      134.22      144.04     12.86 o 
  11   1   0        8.26       13.18     15.28 o 
   0   2   0    52885.27    35606.74   4505.57 o 
   1   2   0     2918.00     3481.02    131.18 o 
   2   2   0     6188.57     7572.57    117.32 o 
   3   2   0     1854.78     2334.38     32.01 o 
   4   2   0    34881.49    42714.68    529.45 o 
   5   2   0    17053.85    19752.27    212.14 o 
   6   2   0     7075.83     7890.24     80.60 o 
   7   2   0      356.80      373.84      8.41 o 
   8   2   0      972.89      937.55     24.95 o 
   9   2   0     1048.22      941.10     29.55 o 
  10   2   0       31.03       67.71     16.59 o 
  11   2   0       33.35       24.41     14.17 o 
   1   3   0      363.81      451.76     37.46 o 
   2   3   0     1353.68     1485.49     40.36 o 
   3   3   0    46364.08    60634.24    147.35 o 
   4   3   0     5455.34     5811.66    114.92 o 
   5   3   0     3074.46     3675.17    105.95 o 
   6   3   0    13804.14    15071.70    190.36 o 
   7   3   0      229.25      234.17     18.11 o 
   8   3   0     1512.04     1464.91     19.46 o 
   9   3   0      810.62      711.66     13.08 o 
  10   3   0       10.19       27.25      8.94 o 
  11   3   0      122.63      102.98     10.95 o 
   0   4   0    26964.67    19204.31   2659.75 o 
   1   4   0     1890.79     1886.76    121.13 o 
   2   4   0        6.15       28.72     22.98 o 
   3   4   0     3125.74     3633.09     96.54 o 
   4   4   0     5619.05     6544.53    117.66 o 
   5   4   0      367.10      440.84      9.22 o 
   6   4   0       30.44      101.02     13.81 o 
   7   4   0      350.21      482.39     42.26 o 
   8   4   0       68.22      124.62     14.88 o 
   9   4   0      161.77      194.56     15.94 o 
  10   4   0       28.69       27.74      8.44 o 
  11   4   0        1.38       31.24     12.17 o 
   1   5   0     2371.98     2188.29    154.02 o 
   2   5   0    24325.57    29682.32    721.89 o 
   4   5   0     4997.51     5620.76     96.59 o 
   5   5   0      263.31      288.57      9.27 o 
   6   5   0    10960.46    11849.79    201.35 o 
   7   5   0      481.24      579.50     15.65 o 
   8   5   0      394.12      376.74     13.59 o 
   9   5   0      431.04      416.62     20.45 o 
  10   5   0      148.90      132.79      8.84 o 
  11   5   0       81.08       89.02     13.43 o 
   0   6   0      851.64      647.55     98.55 o 
   1   6   0     5210.79     5292.52    524.63 o 
   2   6   0       40.30       51.82     13.51 o 
   3   6   0       65.12       80.29     10.54 o 
   4   6   0     1418.17     1466.31     14.24 o 
   5   6   0     2840.82     2886.52     34.96 o 
   6   6   0     1016.56      936.90     11.94 o 
   7   6   0      364.26      431.13      9.40 o 
   8   6   0       43.12       44.39      9.07 o 
   9   6   0       25.51       33.10     14.26 o 
  10   6   0        5.43       -9.25     12.28 o 
  11   6   0      104.87      125.74     11.66 o 
   1   7   0    18572.17    18062.78   1974.82 o 
   2   7   0    34839.77    41526.33   2923.53 o 
   3   7   0     3817.62     4452.49     82.71 o 
   4   7   0     1127.02     1156.54     21.95 o 
   5   7   0      507.44      573.59     12.64 o 
   6   7   0      689.88      785.34     42.69 o 
   7   7   0      940.13     1009.08     13.00 o 
   8   7   0      165.33      196.12     13.57 o 
   9   7   0      262.04      294.91     12.62 o 
  10   7   0      115.06      115.85     11.58 o 
  11   7   0      106.88       91.50     16.03 o 
   1   8   0     2071.94     2041.55    235.98 o 
   2   8   0      345.74      253.58     17.77 o 
   3   8   0     7707.51     8639.70    146.74 o 
   4   8   0       40.92       72.80     10.76 o 
   5   8   0     1276.48     1321.81     27.93 o 
   6   8   0     3668.17     3862.86     78.77 o 
   7   8   0      446.13      363.84     32.49 o 
   8   8   0        4.68       10.69     20.10 o 
   9   8   0     1011.45      981.74     57.44 o 
  10   8   0       66.60       46.10     25.04 o 
   1   9   0     2385.10     2134.26    232.18 o 
   2   9   0     4094.21     4002.61    356.52 o 
   3   9   0     4092.89     4278.85    126.87 o 
   4   9   0      900.64     1012.52     27.80 o 
   5   9   0      165.73      150.23     12.91 o 
   6   9   0     3091.36     3443.99     71.09 o 
   7   9   0       49.15       64.25     10.03 o 
   8   9   0       25.09       34.27     11.05 o 
   9   9   0      183.59      128.84     11.57 o 
  10   9   0       16.77       48.12     11.26 o 
   0  10   0     5201.36     4875.23    627.79 o 
   1  10   0     9280.99     8660.44    850.51 o 
   2  10   0      131.04      151.11     20.48 o 
   3  10   0      286.00      306.26     13.24 o 
   4  10   0     9402.72    10712.18    259.20 o 
   5  10   0     4520.83     5055.99    145.37 o 
   6  10   0     3372.33     3423.22     46.75 o 
   7  10   0      311.60      347.80     10.94 o 
   8  10   0      445.73      445.31     12.96 o 
   9  10   0      638.34      611.78     22.19 o 
  10  10   0       49.63       60.93     12.67 o 
   1  11   0      214.18      203.80     11.49 o 
   2  11   0       95.42       99.63     12.25 o 
   3  11   0     3999.98     4233.63    281.18 o 
   4  11   0      122.84      117.84     11.18 o 
   5  11   0     2444.96     2621.17    118.15 o 
   6  11   0      966.56     1045.25     23.94 o 
   7  11   0       20.44       40.65     10.37 o 
   8  11   0      475.83      445.95     31.98 o 
   9  11   0       13.07       17.16     10.94 o 
  10  11   0        9.86       10.15     16.12 o 
   0  12   0    11831.06    12770.88     65.75 o 
   1  12   0      127.93      140.55     11.51 o 
   2  12   0        0.03       11.80      9.87 o 
   3  12   0     1631.51     1698.27    109.42 o 
   4  12   0        6.14       55.57     16.08 o 
   5  12   0      376.53      416.27     46.29 o 
   6  12   0      189.41      238.18     10.84 o 
   7  12   0      106.81      155.35     12.51 o 
   8  12   0       11.21       29.56     10.76 o 
   9  12   0      247.74      230.41     10.98 o 
   1  13   0     2660.13     2665.58    224.99 o 
   2  13   0     2311.07     2127.15    186.99 o 
   3  13   0     2983.64     3099.77    267.63 o 
   4  13   0       52.28       35.55      9.16 o 
   5  13   0       57.81       65.24     20.42 o 
   6  13   0      620.83      664.83     14.87 o 
   7  13   0        1.33       14.46     13.90 o 
   8  13   0      234.49      247.17     19.69 o 
   9  13   0      245.59      223.43     14.99 o 
   0  14   0        7.94       32.04     20.63 o 
   1  14   0       21.81       20.58     12.49 o 
   2  14   0      433.33      462.92     26.33 o 
   3  14   0        0.28        9.79      9.96 o 
   4  14   0        3.79        8.77      9.67 o 
   5  14   0      222.00      256.79     14.35 o 
   6  14   0        4.40       23.01     11.10 o 
   7  14   0        0.10      -14.73     17.83 o 
   8  14   0        5.07       25.85     11.23 o 
   1  15   0     1178.50     1314.31     92.36 o 
   2  15   0     1604.08     1607.84    118.09 o 
   3  15   0     1209.15     1210.29    112.14 o 
   4  15   0      131.78      155.30     22.73 o 
   5  15   0        0.89       28.61     10.02 o 
   6  15   0      537.47      585.41     28.14 o 
   7  15   0      167.75      208.89     22.42 o 
   8  15   0      144.07      148.10     10.64 o 
   0  16   0     2160.32     2567.93     34.88 o 
   1  16   0      355.81      359.88     25.84 o 
   2  16   0      333.71      354.34     13.19 o 
   3  16   0      144.60      176.36     11.67 o 
   4  16   0       20.02       23.33      9.40 o 
   5  16   0       54.48       39.09      8.66 o 
   6  16   0      194.03      202.99     19.32 o 
   7  16   0       15.06       43.90     11.29 o 
   1  17   0        0.46       20.64     14.48 o 
   2  17   0        6.62       25.80     10.23 o 
   3  17   0      744.87      759.98     45.99 o 
   4  17   0        4.13       12.08     11.03 o 
   5  17   0       19.98       30.82     11.39 o 
   6  17   0      405.21      415.83     36.51 o 
   7  17   0        0.08        9.00     16.46 o 
   0  18   0      261.27      326.48     23.22 o 
   1  18   0      131.86      154.90     15.73 o 
   2  18   0      127.45      129.46     10.86 o 
   3  18   0       23.00       15.94     11.11 o 
   4  18   0      449.45      473.39     33.47 o 
   5  18   0      449.90      419.04     25.79 o 
   6  18   0      227.14      195.44     16.16 o 
   1  19   0       90.51      112.90     21.25 o 
   2  19   0      165.31      161.85     13.19 o 
   3  19   0       64.71       69.84     12.26 o 
   4  19   0        0.02       19.34      9.73 o 
   5  19   0      134.83      134.47     12.18 o 
   0  20   0      729.33      783.07     33.47 o 
   1  20   0        1.28       15.11     16.12 o 
   2  20   0       47.79       50.94     14.20 o 
   3  20   0      146.16      165.55     13.28 o 
   4  20   0        7.82       18.25     29.48 o 
   1  21   0      152.00      149.73     15.43 o 
 -11   1   1      322.03      236.48      9.59 o 
 -10   1   1      758.55      623.66     22.01 o 
  -9   1   1        7.00       29.48      8.48 o 
  -8   1   1     2642.26     2757.82     55.27 o 
  -7   1   1       90.38       89.89     15.28 o 
  -6   1   1      261.25      224.99     10.50 o 
  -5   1   1    14068.44    16139.31    220.43 o 
  -4   1   1    32438.09    39503.19    260.08 o 
  -3   1   1     1414.88     1705.36     22.80 o 
  -2   1   1     3395.90     3812.63     69.94 o 
  -1   1   1    76841.30   101039.00    451.03 o 
   0   1   1       69.64       58.98     20.21 o 
   1   1   1    49671.45    76154.77   1233.17 o 
   2   1   1    23656.77    32089.72    435.48 o 
   3   1   1      603.43      638.04     17.05 o 
   4   1   1    31163.98    38840.35    429.07 o 
   5   1   1     7742.87     8483.56    122.17 o 
   6   1   1       58.28       89.05     19.92 o 
   7   1   1     2814.01     2952.22     43.12 o 
   8   1   1      839.25      922.10     24.50 o 
   9   1   1      145.54      151.82      8.70 o 
  10   1   1     1240.25     1111.01     66.42 o 
  11   1   1        0.50        6.71      8.41 o 
 -11   2   1      183.50      150.96      9.32 o 
 -10   2   1        5.76       11.95     10.62 o 
  -9   2   1       34.41       59.08      7.79 o 
  -8   2   1     1251.70     1181.05     32.19 o 
  -7   2   1     2498.93     2500.12     29.73 o 
  -6   2   1      505.87      548.64      8.97 o 
  -5   2   1      447.33      503.83     11.16 o 
  -4   2   1     1294.94     1287.65     22.50 o 
  -3   2   1    10382.61    12006.18    180.36 o 
  -1   2   1     5834.75     7190.69     58.28 o 
   0   2   1     9916.77     6393.37    277.28 o 
   1   2   1    26611.97    35345.93    273.47 o 
   2   2   1       78.78       89.64     20.38 o 
   3   2   1     4240.81     5296.92     31.22 o 
   4   2   1     1216.10     1257.16     12.25 o 
   5   2   1     1364.57     1476.96     25.30 o 
   6   2   1        2.95       33.18      7.99 o 
   7   2   1     1745.58     1756.24     30.92 o 
   8   2   1     2317.80     2161.67     41.02 o 
   9   2   1      174.27      181.77     17.02 o 
  10   2   1        9.64       26.24      7.91 o 
  11   2   1       20.64       62.31     13.95 o 
 -11   3   1       25.41        5.00     15.81 o 
 -10   3   1       39.69       35.20     10.84 o 
  -9   3   1       75.10       88.91     13.45 o 
  -8   3   1     2059.09     2016.57     34.27 o 
  -7   3   1        0.37       34.89     20.71 o 
  -6   3   1      523.62      542.00     15.34 o 
  -5   3   1    22354.58    25068.42    472.56 o 
  -4   3   1     4472.30     5157.60     90.09 o 
  -3   3   1       65.67       64.03      8.72 o 
  -2   3   1      607.86      715.01     22.25 o 
  -1   3   1     4218.20     5364.04    174.74 o 
   0   3   1      259.11      252.80     28.02 o 
   1   3   1    18798.62    22093.42   1100.95 o 
   2   3   1    45675.30    58804.61   2201.13 o 
   3   3   1    10058.93    11845.51    159.03 o 
   4   3   1    19427.87    22595.24    228.76 o 
   5   3   1     5504.34     5893.80    106.62 o 
   6   3   1     1265.66     1326.84     11.38 o 
   7   3   1      368.18      318.73      8.35 o 
   8   3   1       78.34       81.64      8.44 o 
   9   3   1      456.56      417.39      9.29 o 
  10   3   1      241.81      234.27     21.15 o 
  11   3   1       63.90       45.38      9.13 o 
 -11   4   1      200.57      173.26     11.34 o 
 -10   4   1      148.44      163.04     29.46 o 
  -9   4   1       48.88       50.14     10.53 o 
  -8   4   1      659.46      629.21     19.27 o 
  -7   4   1    16602.58    17133.35    271.75 o 
  -6   4   1     2440.07     2572.90     64.96 o 
  -5   4   1      275.86      288.70     15.58 o 
  -4   4   1    13442.20    15344.71    418.89 o 
  -3   4   1     3622.56     3977.44    112.10 o 
  -1   4   1    11877.74    12657.35   1509.88 o 
   0   4   1    32571.00    24154.95   2548.90 o 
   1   4   1      713.45      723.17     32.88 o 
   2   4   1    76681.84   102784.27    224.58 o 
   3   4   1       21.01       67.54     28.15 o 
   4   4   1    37907.22    45507.18    633.02 o 
   5   4   1     3475.84     3667.50     51.90 o 
   6   4   1     1241.97     1361.21     21.88 o 
   7   4   1     7151.79     7268.50    119.10 o 
   8   4   1      873.59      889.82     10.12 o 
   9   4   1       19.17       44.18     10.03 o 
  10   4   1        5.14       16.51     10.26 o 
  11   4   1       48.79       49.79     12.96 o 
 -11   5   1        1.08       -4.91     27.65 o 
 -10   5   1        6.22       56.75     27.89 o 
  -9   5   1      268.78      238.88      9.44 o 
  -8   5   1      273.70      275.95     14.22 o 
  -7   5   1      395.42      439.55     16.76 o 
  -6   5   1     1621.76     1789.08     50.85 o 
  -5   5   1     3348.55     3666.98     54.24 o 
  -4   5   1    11577.97    14306.67    186.00 o 
  -3   5   1      275.44      229.07     27.09 o 
  -2   5   1    15187.03    18813.87    500.85 o 
  -1   5   1    21624.04    22430.84   2612.28 o 
   0   5   1    14664.33    11090.84    939.64 o 
   1   5   1      135.93      122.42     14.65 o 
   2   5   1    14810.76    16952.31    499.01 o 
   3   5   1    11623.05    12408.74    313.45 o 
   4   5   1     2142.11     2269.71     56.35 o 
   5   5   1      969.68      996.18     31.71 o 
   6   5   1     3763.63     4126.48     85.53 o 
   7   5   1       90.57       99.34     13.32 o 
   8   5   1      164.35      156.50     17.42 o 
   9   5   1       12.67       14.07     23.42 o 
  10   5   1        0.78        0.28     10.05 o 
  11   5   1       11.13        1.99     11.28 o 
 -11   6   1      440.82      371.46     14.02 o 
 -10   6   1       30.73       47.38     17.72 o 
  -9   6   1       38.08       53.73     20.78 o 
  -8   6   1     1697.30     1822.18     30.66 o 
  -7   6   1     2555.17     2756.95     54.63 o 
  -6   6   1       14.93        1.28     19.31 o 
  -5   6   1      799.90      882.05     12.69 o 
  -4   6   1      666.46      739.28     26.79 o 
  -3   6   1    12572.92    15511.75    529.33 o 
  -1   6   1    14568.62    13814.80   1531.34 o 
   0   6   1     3751.86     2887.69    231.19 o 
   1   6   1    29454.30    29851.21   3076.33 o 
   2   6   1    17349.76    19798.42    646.45 o 
   3   6   1     4366.97     5057.15    115.64 o 
   4   6   1      874.60      968.42     18.52 o 
   5   6   1     3281.47     3552.52    127.77 o 
   6   6   1       85.64      112.22      9.46 o 
   7   6   1     1734.83     1711.32     35.10 o 
   8   6   1     2804.49     2797.42     19.43 o 
   9   6   1      576.96      509.52     11.39 o 
  10   6   1       17.42       27.15      9.54 o 
  11   6   1      142.23      123.83     11.43 o 
 -11   7   1       66.98       60.51     11.44 o 
 -10   7   1      428.02      353.66     25.80 o 
  -9   7   1       23.87       30.91      9.30 o 
  -8   7   1       68.89      104.48     30.65 o 
  -7   7   1      111.48      151.29     19.78 o 
  -6   7   1      280.08      284.34     11.19 o 
  -5   7   1     2023.99     2196.68     47.48 o 
  -4   7   1    15043.19    17432.09    281.68 o 
  -3   7   1      113.81      122.09     11.61 o 
  -2   7   1     1872.12     1656.91    110.87 o 
  -1   7   1    29329.29    24411.35   1440.72 o 
   0   7   1     7502.61     6304.36    512.34 o 
   1   7   1    21527.33    20504.11   1843.67 o 
   2   7   1     1049.12     1167.25     45.04 o 
   3   7   1      229.88      222.59     16.63 o 
   4   7   1     3191.29     3482.57     60.75 o 
   5   7   1      785.00      811.25     14.77 o 
   6   7   1      204.67      185.28     20.81 o 
   7   7   1     2247.69     2194.04     64.78 o 
   8   7   1       99.89      132.07     17.91 o 
   9   7   1       28.45       49.10     26.13 o 
  10   7   1      693.81      535.24     15.18 o 
 -10   8   1      121.93      140.38     15.94 o 
  -9   8   1        6.77        9.85     28.42 o 
  -8   8   1      237.51      253.91     10.71 o 
  -7   8   1     1529.89     1729.91     13.38 o 
  -6   8   1     1378.77     1508.42     33.61 o 
  -5   8   1       46.38       74.45     12.42 o 
  -4   8   1       13.72       15.90     12.29 o 
  -3   8   1     2008.77     2343.08     80.75 o 
  -2   8   1     4830.51     5083.42    429.90 o 
  -1   8   1     3427.21     3100.38    412.62 o 
   0   8   1     7024.14     5832.94    459.50 o 
   1   8   1       68.10       89.20     10.17 o 
   2   8   1     9018.55     9304.58    590.69 o 
   3   8   1      200.36      283.70     10.62 o 
   4   8   1     3244.86     3653.05     79.75 o 
   5   8   1        5.03       11.31      9.61 o 
   6   8   1      201.97      235.85     13.35 o 
   7   8   1     2134.28     2398.35     71.04 o 
   8   8   1      247.25      272.85     10.70 o 
   9   8   1        6.59       21.29     12.11 o 
  10   8   1      119.71       90.17     18.59 o 
 -10   9   1      455.47      366.34     25.48 o 
  -9   9   1       65.23       75.13     21.14 o 
  -8   9   1      886.32      978.81     32.78 o 
  -7   9   1      568.27      534.28     17.04 o 
  -6   9   1        8.50       19.33     10.55 o 
  -5   9   1     5936.18     7025.67    196.23 o 
  -4   9   1     6919.15     7709.07    206.23 o 
  -3   9   1      105.90      148.19      9.22 o 
  -2   9   1       19.73       35.18     10.66 o 
  -1   9   1    10812.14     9825.63   1302.89 o 
   0   9   1     3679.05     3524.48    267.41 o 
   1   9   1    12259.63    11382.44   1048.56 o 
   2   9   1     5167.53     5091.71    366.50 o 
   3   9   1      648.11      641.20     22.31 o 
   4   9   1     5515.95     6172.68    178.28 o 
   5   9   1     5177.05     6094.31     75.71 o 
   6   9   1      329.43      408.65     28.25 o 
   7   9   1     1040.45      988.22     19.79 o 
   8   9   1      309.43      324.32     11.31 o 
   9   9   1       60.22       95.06     25.74 o 
  10   9   1      588.75      488.74     13.23 o 
 -10  10   1        6.59        9.13      9.98 o 
  -9  10   1       90.83      127.10     11.32 o 
  -8  10   1       42.78       31.55     14.18 o 
  -7  10   1       15.92       22.34     11.54 o 
  -6  10   1        1.85       15.58     10.53 o 
  -5  10   1       90.85      130.26     13.04 o 
  -4  10   1      358.74      367.23     13.51 o 
  -3  10   1     1677.87     1736.41     89.38 o 
  -2  10   1      125.30      133.48      9.69 o 
  -1  10   1        8.82        8.59     10.36 o 
   0  10   1      915.93      737.77     52.86 o 
   1  10   1     1098.21     1170.21     90.50 o 
   2  10   1        1.63       19.42     10.42 o 
   3  10   1       28.90       47.32      9.86 o 
   4  10   1     1187.30     1312.87     29.23 o 
   5  10   1      343.19      327.86     15.36 o 
   6  10   1       61.61      103.29     12.32 o 
   7  10   1       58.76       98.24     22.93 o 
   8  10   1       30.59       32.78      9.22 o 
   9  10   1      293.02      270.39     10.31 o 
  10  10   1       38.34       48.27     11.26 o 
 -10  11   1      107.91      116.70     24.13 o 
  -9  11   1       45.32       27.02     11.25 o 
  -8  11   1      837.48      761.86     33.98 o 
  -7  11   1       17.18       15.65      9.74 o 
  -6  11   1      125.71      137.10     17.97 o 
  -5  11   1     6200.95     6791.41    238.66 o 
  -4  11   1     2796.87     2881.96    128.03 o 
  -3  11   1      222.11      242.84     13.94 o 
  -2  11   1     1965.02     1752.28    184.17 o 
  -1  11   1     1540.64     1474.05    155.02 o 
   0  11   1        1.47       16.79      9.51 o 
   1  11   1     4246.96     3803.19    342.89 o 
   2  11   1     4079.93     3929.58    322.13 o 
   3  11   1     1456.52     1462.03    114.41 o 
   4  11   1     6275.46     6835.21    270.17 o 
   5  11   1     1803.43     1915.66     69.45 o 
   6  11   1      180.50      179.81     14.00 o 
   7  11   1        2.17       15.55      9.99 o 
   8  11   1       32.38       32.81     13.30 o 
   9  11   1        0.45       14.54     12.40 o 
  -9  12   1       18.79       16.10     14.90 o 
  -8  12   1       63.80       54.13     13.87 o 
  -7  12   1     2183.48     2102.17     42.26 o 
  -6  12   1      130.38      182.71     11.87 o 
  -5  12   1      165.20      204.82     12.24 o 
  -4  12   1     2452.13     2526.30    135.47 o 
  -3  12   1      493.30      558.97     53.61 o 
  -2  12   1     1652.29     1559.34    195.54 o 
  -1  12   1      563.53      648.54     50.47 o 
   0  12   1      291.58      321.13     26.35 o 
   1  12   1      823.84      822.72     78.34 o 
   2  12   1     5718.72     5802.10    476.56 o 
   3  12   1       82.72      102.16     10.63 o 
   4  12   1     5716.93     5722.78    278.83 o 
   5  12   1      909.50      965.09     46.84 o 
   6  12   1       89.65       68.77     12.72 o 
   7  12   1      530.55      475.96     18.71 o 
   8  12   1       85.28      107.67     12.50 o 
   9  12   1      108.59      158.74     18.84 o 
  -9  13   1       77.48       47.92     14.60 o 
  -8  13   1      113.65      130.14     12.89 o 
  -7  13   1      142.54      176.85     16.71 o 
  -6  13   1      380.16      486.53     23.33 o 
  -5  13   1        4.20       18.57      9.60 o 
  -4  13   1     1276.82     1310.33     84.95 o 
  -3  13   1        2.98       25.71     10.51 o 
  -2  13   1      823.09      861.95     92.16 o 
  -1  13   1     3273.60     3281.39    281.30 o 
   0  13   1     1545.03     1557.71    123.18 o 
   1  13   1     1232.84     1201.02    102.06 o 
   2  13   1      192.22      210.14     19.03 o 
   3  13   1     2756.31     2707.90    217.16 o 
   4  13   1      273.51      373.89     57.26 o 
   5  13   1      137.96      190.65     12.54 o 
   6  13   1      474.75      490.79     35.85 o 
   7  13   1      104.09      100.51      9.03 o 
   8  13   1       28.91       62.54     12.83 o 
   9  13   1        0.05       22.82     11.56 o 
  -8  14   1      266.67      271.00     26.87 o 
  -7  14   1      353.84      305.98     23.58 o 
  -6  14   1       84.49       60.86     13.68 o 
  -5  14   1      108.63      128.22      8.61 o 
  -4  14   1        2.09       23.51      9.76 o 
  -3  14   1     2163.97     1987.11    174.49 o 
  -2  14   1     6941.57     7084.99    689.63 o 
  -1  14   1     1665.42     1765.64    127.99 o 
   0  14   1     2790.42     3120.12    105.70 o 
   1  14   1     2932.01     3041.43    252.78 o 
   2  14   1      917.19     1010.79     71.57 o 
   3  14   1      634.52      628.07     44.48 o 
   4  14   1      367.36      394.65     24.48 o 
   5  14   1      152.05      137.70     15.26 o 
   6  14   1        9.61       38.95     10.12 o 
   7  14   1      385.86      376.31     36.40 o 
   8  14   1      587.99      579.34     33.17 o 
  -8  15   1       31.36       33.16      9.71 o 
  -7  15   1       69.75       97.34     11.21 o 
  -6  15   1       15.30       11.47      8.53 o 
  -5  15   1      181.00      185.32     12.96 o 
  -4  15   1      440.66      442.10     39.44 o 
  -3  15   1        5.49       31.45     10.28 o 
  -2  15   1      461.20      447.29     35.07 o 
  -1  15   1     2244.49     2369.87    180.09 o 
   0  15   1      124.86      151.50     15.54 o 
   1  15   1      689.58      768.42     49.91 o 
   2  15   1      455.69      442.86     22.19 o 
   3  15   1       46.51       66.43     10.19 o 
   4  15   1        0.63        9.98     10.37 o 
   5  15   1       37.65       36.44      9.21 o 
   6  15   1        0.03        7.16      8.67 o 
   7  15   1      405.35      427.66     22.71 o 
   8  15   1        0.59        6.83     11.68 o 
  -7  16   1      502.59      484.77     19.10 o 
  -6  16   1       57.89       61.21      9.05 o 
  -5  16   1        3.82       19.16     12.80 o 
  -4  16   1      112.55      109.98     10.65 o 
  -3  16   1       79.70       99.65     10.43 o 
  -2  16   1      566.74      616.14     53.40 o 
  -1  16   1      576.36      671.81     22.09 o 
   0  16   1      181.13      190.21     27.09 o 
   1  16   1       33.82       44.61     11.79 o 
   2  16   1     1248.10     1371.38     83.07 o 
   3  16   1       45.39       72.43     10.94 o 
   4  16   1      998.12      939.92     86.06 o 
   5  16   1      259.47      289.61     24.81 o 
   6  16   1        1.50       14.75     11.36 o 
   7  16   1      395.77      346.89     24.78 o 
  -7  17   1       71.34       71.12     11.75 o 
  -6  17   1       76.82       87.67     11.88 o 
  -5  17   1      363.51      382.93     22.89 o 
  -4  17   1       77.65      114.82     18.01 o 
  -3  17   1       51.94       70.94     11.37 o 
  -2  17   1        0.45       -6.91     11.62 o 
  -1  17   1      162.63      202.05     15.31 o 
   0  17   1        5.86        8.22     14.34 o 
   1  17   1      499.17      547.32     42.49 o 
   2  17   1      250.18      266.34     12.30 o 
   3  17   1      491.60      504.67     30.71 o 
   4  17   1      200.40      216.51     11.65 o 
   5  17   1      302.59      314.14     28.64 o 
   6  17   1      237.18      234.10     14.40 o 
  -6  18   1        0.25       16.12     11.61 o 
  -5  18   1       92.05      118.73     12.19 o 
  -4  18   1       17.58       18.07     11.34 o 
  -3  18   1        3.47       25.71     10.87 o 
  -2  18   1       98.11       93.72     12.26 o 
  -1  18   1      131.75      148.21     16.64 o 
   0  18   1        0.65        1.98     17.88 o 
   1  18   1       11.84        4.49     13.07 o 
   2  18   1       53.77       67.27     12.58 o 
   3  18   1       40.02       47.97     11.45 o 
   4  18   1        0.06        3.95     10.73 o 
   5  18   1        0.02       -6.74     11.28 o 
   6  18   1       67.55       53.17     10.55 o 
  -5  19   1      153.82      152.29     12.21 o 
  -4  19   1      296.59      285.19     19.37 o 
  -3  19   1      111.52      142.22     12.96 o 
  -2  19   1        2.04       10.87     12.39 o 
  -1  19   1      362.75      383.21     41.65 o 
   0  19   1        0.65        5.88     15.45 o 
   1  19   1      339.20      369.42     16.09 o 
   2  19   1        8.96       20.71     11.69 o 
   3  19   1      162.12      184.21     18.71 o 
   4  19   1      347.31      352.42     19.90 o 
   5  19   1       68.18       72.21     13.13 o 
  -4  20   1       91.29       84.05     15.03 o 
  -3  20   1        0.67       17.42     11.54 o 
  -2  20   1       27.49       41.57     14.04 o 
  -1  20   1        8.15        7.27     17.90 o 
   0  20   1        6.67       13.34     17.95 o 
   1  20   1       30.48       44.01     14.09 o 
   2  20   1       68.39       86.68     15.35 o 
   3  20   1       35.03       40.68     12.79 o 
  -1  21   1      204.18      241.84     20.07 o 
   0  21   1       39.52       56.08     16.36 o 
   1  21   1       82.72       77.71     15.96 o 
 -11   0   2      107.27      113.09     23.14 o 
 -10   0   2      226.27      211.25     18.26 o 
  -9   0   2     3872.76     3805.58     25.45 o 
  -8   0   2      375.24      347.49     34.33 o 
  -7   0   2      461.00      446.08     14.84 o 
  -6   0   2     1633.35     1547.39     16.15 o 
  -5   0   2    19762.94    23273.87    417.61 o 
  -4   0   2    22930.35    26386.13     60.58 o 
  -3   0   2    47861.75    58205.21    154.64 o 
  -2   0   2    11700.15    13834.15    356.74 o 
   0   0   2    59078.60    46692.53   3911.97 o 
   1   0   2     2368.02     2761.79     50.27 o 
   2   0   2      784.76      920.26     35.31 o 
   3   0   2      115.29      215.37     30.03 o 
   4   0   2     2454.37     3365.31    122.75 o 
   5   0   2     2346.66     2836.00    188.79 o 
   6   0   2    32143.17    35877.87   1191.14 o 
   7   0   2        3.09        4.80     32.62 o 
   8   0   2      104.61      116.50     14.07 o 
   9   0   2     1796.43     1592.15     73.31 o 
  10   0   2        1.96       31.86     12.26 o 
  11   0   2      828.16      564.60     69.63 o 
 -11   1   2        2.05       -6.49     14.41 o 
 -10   1   2       41.62       70.65     15.88 o 
  -9   1   2      166.99      188.47     23.16 o 
  -8   1   2       42.85       47.28     11.01 o 
  -7   1   2       87.36       78.65      8.07 o 
  -6   1   2      251.75      223.27     12.27 o 
  -5   1   2     5141.88     5285.57     61.37 o 
  -4   1   2    10692.01    12088.26    196.39 o 
  -3   1   2    14539.05    17547.10    307.78 o 
  -2   1   2     8799.60    10088.46    340.11 o 
  -1   1   2    35825.91    41811.04    232.77 o 
   0   1   2     3163.92     2147.98     72.33 o 
   1   1   2      807.76     1037.89     28.26 o 
   2   1   2    23612.80    31176.49    800.91 o 
   3   1   2     2079.11     2484.21     59.99 o 
   4   1   2     8586.48     8970.20     92.31 o 
   5   1   2     1838.25     2032.55     69.70 o 
   6   1   2      345.98      387.91     20.97 o 
   7   1   2     1344.00     1333.91     50.79 o 
   8   1   2     1531.82     1426.75     20.56 o 
   9   1   2       76.02       74.00      9.24 o 
  10   1   2        9.90       34.40      9.54 o 
  11   1   2       54.15       54.80     13.13 o 
 -11   2   2        1.37       16.76     10.39 o 
 -10   2   2        0.25       25.55     12.03 o 
  -9   2   2     3766.23     3492.40     63.83 o 
  -8   2   2      148.98      154.36      7.93 o 
  -7   2   2      399.90      416.90     13.85 o 
  -6   2   2     2009.63     2123.27     45.96 o 
  -5   2   2      803.91      921.98     21.77 o 
  -4   2   2    22067.68    25027.71    460.63 o 
  -3   2   2     5659.78     6418.57    237.25 o 
  -1   2   2     3678.40     4058.90    126.03 o 
   0   2   2    32372.43    23204.96    786.62 o 
   1   2   2    59892.53    79206.55    240.65 o 
   2   2   2    29557.82    36873.64    551.54 o 
   3   2   2      408.14      362.09      9.70 o 
   4   2   2     3397.72     3515.20     85.80 o 
   5   2   2    18538.43    21566.48    542.31 o 
   6   2   2     4917.28     5297.01    181.41 o 
   7   2   2        4.75       13.20      8.03 o 
   8   2   2      351.52      396.91     19.13 o 
   9   2   2      499.09      471.13     16.32 o 
  10   2   2      172.39      182.79     10.57 o 
  11   2   2      284.81      220.45     15.43 o 
 -11   3   2      134.53      128.91      9.09 o 
 -10   3   2      376.20      360.04      9.25 o 
  -9   3   2        3.30        3.56      9.92 o 
  -8   3   2     1382.88     1374.28     24.66 o 
  -7   3   2     3602.57     3740.55     49.71 o 
  -6   3   2     7808.79     8077.17    151.67 o 
  -5   3   2     1335.29     1472.82     37.44 o 
  -4   3   2     3929.52     4271.41     99.50 o 
  -3   3   2    28999.11    35251.82    736.36 o 
  -2   3   2    13104.19    17337.06    331.21 o 
  -1   3   2      565.91      474.12     77.09 o 
   0   3   2    70441.53    50838.09   2523.95 o 
   1   3   2     3974.54     3912.71    229.08 o 
   2   3   2    17358.66    20554.71    468.32 o 
   4   3   2        0.29       14.20      8.43 o 
   5   3   2     2357.43     2761.68     31.31 o 
   6   3   2     3812.39     4225.46     69.25 o 
   7   3   2       40.30       59.40     10.62 o 
   8   3   2     1496.54     1427.54     26.52 o 
   9   3   2      112.32      103.38      8.45 o 
  10   3   2        0.18       14.39      8.61 o 
  11   3   2        0.12       17.04     15.55 o 
 -11   4   2       13.81       41.91     18.54 o 
 -10   4   2       14.83       40.70     14.95 o 
  -9   4   2      114.55      161.95     14.62 o 
  -8   4   2        9.17       30.44      8.76 o 
  -7   4   2       63.74      114.71     11.04 o 
  -6   4   2      508.57      526.33     13.59 o 
  -5   4   2     1047.83     1281.28     25.81 o 
  -4   4   2      352.87      495.74     12.10 o 
  -3   4   2     2756.82     3066.54    141.80 o 
  -2   4   2     2994.07     3835.54    145.35 o 
  -1   4   2       14.02       41.13     13.41 o 
   0   4   2     6422.70     4507.30    363.39 o 
   1   4   2       63.54      133.07     16.45 o 
   2   4   2      366.42      411.72     17.47 o 
   3   4   2      643.97      793.16     12.94 o 
   4   4   2      153.34      369.98     72.10 o 
   5   4   2      164.21      234.25     27.84 o 
   6   4   2     1112.37     1232.15     31.27 o 
   7   4   2        1.92       23.88     10.45 o 
   8   4   2        5.21       -0.63     10.16 o 
   9   4   2      574.72      556.39     17.77 o 
  10   4   2       26.66       46.59      8.50 o 
  11   4   2        5.66        4.19     10.09 o 
 -11   5   2      160.42      162.92     11.49 o 
 -10   5   2      247.22      242.11     23.03 o 
  -9   5   2        0.03        3.85     10.72 o 
  -8   5   2      617.01      593.32     35.36 o 
  -7   5   2     2829.08     2842.88     87.21 o 
  -6   5   2    12518.40    14147.33    257.59 o 
  -5   5   2      622.53      686.00     25.50 o 
  -4   5   2     2060.30     2236.70     65.98 o 
  -3   5   2    22882.20    26591.26   1205.97 o 
  -2   5   2      469.68      588.38     17.94 o 
  -1   5   2    14147.12    14005.10   2079.75 o 
   0   5   2    20443.63    15034.92   1505.63 o 
   1   5   2     3784.35     3619.52    340.66 o 
   2   5   2    26654.46    29499.33    693.85 o 
   3   5   2    35044.44    40980.97    252.29 o 
   4   5   2     1181.81     1208.33     17.22 o 
   5   5   2      612.03      759.35     27.02 o 
   6   5   2     1017.04     1017.43     26.55 o 
   7   5   2        0.98       36.30     13.68 o 
   8   5   2     3148.11     3036.59     99.94 o 
   9   5   2      994.32      909.64     11.55 o 
  10   5   2        0.79       -0.88      7.90 o 
  11   5   2        5.75       23.42     18.73 o 
 -11   6   2       43.35       45.06     17.99 o 
 -10   6   2        7.22       44.05     12.10 o 
  -9   6   2      612.71      489.92     18.19 o 
  -8   6   2       78.21       66.82      9.76 o 
  -7   6   2      220.92      277.89     21.65 o 
  -6   6   2     4513.39     4587.46     73.07 o 
  -5   6   2     1678.32     2089.08     62.29 o 
  -4   6   2     5393.55     5874.48    215.82 o 
  -3   6   2      402.77      519.49     38.74 o 
  -2   6   2      336.60      387.90     40.69 o 
  -1   6   2      119.40      118.40     10.43 o 
   0   6   2     3361.38     2843.75    386.80 o 
   1   6   2     4900.97     4633.40    329.27 o 
   2   6   2    14970.43    16319.51    817.16 o 
   3   6   2     1046.40     1140.79     38.85 o 
   4   6   2       13.57       30.63      8.72 o 
   5   6   2     2368.18     2313.74     69.38 o 
   6   6   2      537.31      514.50     24.36 o 
   7   6   2       76.09       72.41     10.12 o 
   8   6   2        2.50       26.37     12.54 o 
   9   6   2       26.57       23.63     10.46 o 
  10   6   2       34.17       24.82     11.59 o 
 -11   7   2       38.83       51.16     13.21 o 
 -10   7   2      206.78      231.50     15.29 o 
  -9   7   2        3.67       37.56     10.14 o 
  -8   7   2        9.86       29.10     11.29 o 
  -7   7   2     1125.60     1334.64     14.94 o 
  -6   7   2     6627.18     7346.46    143.80 o 
  -5   7   2     5452.28     5791.29    159.84 o 
  -4   7   2     3084.14     3368.91     96.72 o 
  -3   7   2    20762.60    23666.48   1352.51 o 
  -2   7   2     1133.10      880.67    106.39 o 
  -1   7   2    16464.28    14541.88   1903.85 o 
   0   7   2      141.41      140.61     26.83 o 
   1   7   2      151.45      110.94     10.40 o 
   2   7   2    16197.47    17522.02    994.24 o 
   3   7   2     2608.07     3007.20    110.84 o 
   4   7   2     8224.24     9007.09    330.29 o 
   5   7   2       59.05       62.36      9.43 o 
   6   7   2      841.61      912.31     23.45 o 
   7   7   2      890.00      820.86     24.31 o 
   8   7   2     1450.48     1440.52     54.32 o 
   9   7   2      182.38      185.18     14.97 o 
  10   7   2        5.73        6.90      9.82 o 
 -11   8   2       67.27       58.42     11.74 o 
 -10   8   2       81.02      104.43     17.10 o 
  -9   8   2     1249.63     1173.18     21.64 o 
  -8   8   2        1.81       22.24     14.09 o 
  -7   8   2      132.76      126.69     10.35 o 
  -6   8   2      500.61      502.58     21.31 o 
  -5   8   2     7905.61     8853.20     96.05 o 
  -4   8   2     4568.46     5180.82    161.71 o 
  -3   8   2    20647.80    24962.53    741.62 o 
  -2   8   2     6627.89     6401.13    699.14 o 
  -1   8   2    11569.95    10797.51   1600.82 o 
   0   8   2    42574.78    37684.82   4765.29 o 
   1   8   2      757.70      682.48     56.74 o 
   2   8   2      558.18      613.36     45.28 o 
   3   8   2       76.52      101.31     11.44 o 
   4   8   2      344.70      399.64     44.75 o 
   5   8   2       37.66       51.58     10.50 o 
   6   8   2     8342.04     8477.54    369.48 o 
   7   8   2      412.93      443.42     24.16 o 
   8   8   2      106.34      113.86     12.88 o 
   9   8   2      455.04      431.14     27.81 o 
  10   8   2        1.33      -10.02     10.02 o 
 -10   9   2       39.96       40.71      9.91 o 
  -9   9   2      221.13      239.32     22.52 o 
  -8   9   2      145.89      163.49     21.59 o 
  -7   9   2      712.91      770.80     20.56 o 
  -6   9   2      720.36      900.69     20.85 o 
  -5   9   2      469.97      458.68     18.38 o 
  -4   9   2     3633.82     4016.58    121.05 o 
  -3   9   2      480.79      461.66     40.68 o 
  -2   9   2      891.67      917.78     98.64 o 
  -1   9   2     6737.47     6175.97    861.41 o 
   0   9   2    13817.36    12405.60   1504.42 o 
   1   9   2      168.34      196.60     23.68 o 
   2   9   2       79.92      108.31     17.13 o 
   3   9   2     6257.66     6420.12    424.58 o 
   4   9   2     1033.31      960.51     45.51 o 
   5   9   2      811.23      867.08     33.92 o 
   6   9   2     1021.18     1085.99     49.29 o 
   7   9   2      261.39      318.88     35.80 o 
   8   9   2      130.79      115.48     11.60 o 
   9   9   2        1.65       12.27     21.76 o 
  10   9   2       20.52       42.46     12.92 o 
 -10  10   2        3.03       42.24      9.80 o 
  -9  10   2     1754.01     1600.28     67.73 o 
  -8  10   2        4.75       35.74     16.65 o 
  -7  10   2      769.60      834.38     37.03 o 
  -6  10   2     1998.22     2176.17     55.87 o 
  -5  10   2      240.28      237.46     12.66 o 
  -4  10   2     7537.87     7956.66    363.67 o 
  -3  10   2      903.92     1023.16     84.39 o 
  -2  10   2     3069.13     2684.20    336.57 o 
  -1  10   2        1.28       29.57     19.00 o 
   0  10   2    10071.34     9378.03   1107.05 o 
   1  10   2    10998.64     9790.47    837.92 o 
   2  10   2    19923.08    20264.03   1574.71 o 
   3  10   2      180.41      166.08     13.95 o 
   4  10   2      308.81      406.28     13.04 o 
   5  10   2     8331.42     9209.84    321.73 o 
   6  10   2     2409.73     2455.45    167.96 o 
   7  10   2       25.82       23.45     10.29 o 
   8  10   2      220.18      241.18     12.42 o 
   9  10   2       49.51       59.23      8.83 o 
  10  10   2       29.74       -3.23     22.83 o 
 -10  11   2        1.40       23.08     19.42 o 
  -9  11   2      154.84      132.94     10.40 o 
  -8  11   2      618.97      639.28     18.19 o 
  -7  11   2      172.02      191.79     11.12 o 
  -6  11   2      329.00      347.81     12.19 o 
  -5  11   2      336.55      434.39     14.26 o 
  -4  11   2      738.06      769.57     32.43 o 
  -3  11   2      886.09      869.64     74.08 o 
  -2  11   2       60.52       64.20     10.73 o 
  -1  11   2      382.75      347.51     36.87 o 
   0  11   2     3870.01     3661.59    358.29 o 
   1  11   2     3249.60     2818.37    298.98 o 
   2  11   2      168.46      174.40     16.51 o 
   3  11   2     7612.31     8084.28    627.39 o 
   4  11   2      886.07      954.79     67.68 o 
   5  11   2      814.24      850.29     37.97 o 
   6  11   2      411.41      412.74     32.39 o 
   7  11   2       97.05       97.71     21.66 o 
   8  11   2      204.65      174.46     10.98 o 
   9  11   2       77.83       81.39     16.88 o 
  -9  12   2      315.03      275.24     12.03 o 
  -8  12   2      124.35      117.10     16.07 o 
  -7  12   2        3.13       39.28     12.47 o 
  -6  12   2       80.93      109.38     10.42 o 
  -5  12   2     1180.36     1159.81     46.45 o 
  -4  12   2     1936.92     2175.74    128.92 o 
  -3  12   2     4907.41     4802.74    485.64 o 
  -2  12   2     1185.01     1104.78    132.63 o 
  -1  12   2     1330.99     1264.54    121.03 o 
   0  12   2     7145.18     6962.68    654.21 o 
   1  12   2       62.02       58.77      9.83 o 
   2  12   2      117.26      138.44      8.69 o 
   3  12   2      455.21      519.78     49.71 o 
   4  12   2      100.59       99.34      9.82 o 
   5  12   2       39.52       72.83      9.44 o 
   6  12   2     1052.98     1172.60     69.81 o 
   7  12   2       37.65       38.95     10.20 o 
   8  12   2       14.80       50.68      9.43 o 
   9  12   2      202.20      207.80     14.20 o 
  -9  13   2       35.15       49.42     11.27 o 
  -8  13   2      159.65      144.51     11.07 o 
  -7  13   2       87.88       90.06     10.57 o 
  -6  13   2     1410.35     1402.23     68.73 o 
  -5  13   2       80.18       99.89      8.94 o 
  -4  13   2       90.79      116.67     20.59 o 
  -3  13   2     5006.52     4897.69    513.39 o 
  -2  13   2      565.63      604.55     65.60 o 
  -1  13   2     3015.42     3114.69    270.57 o 
   0  13   2      518.27      616.16     63.20 o 
   1  13   2      973.94      977.11     72.68 o 
   2  13   2     2080.78     2037.76    116.83 o 
   3  13   2     1953.54     1999.14    180.24 o 
   4  13   2        2.71       11.23     10.32 o 
   5  13   2      329.80      330.73     15.96 o 
   6  13   2        5.91        9.97     12.39 o 
   7  13   2      220.42      300.15     35.84 o 
   8  13   2      435.32      405.40     31.81 o 
  -8  14   2        0.02       -1.21     14.54 o 
  -7  14   2        1.21       12.19     11.14 o 
  -6  14   2      121.54      128.53     11.22 o 
  -5  14   2      116.48      140.23     10.56 o 
  -4  14   2      119.88      145.21     10.18 o 
  -3  14   2      721.54      718.05     94.39 o 
  -2  14   2      151.52      149.77     13.36 o 
  -1  14   2      181.43      183.63     13.60 o 
   0  14   2        3.19       44.89     13.82 o 
   1  14   2        1.04       21.34      9.02 o 
   2  14   2      196.80      217.66     15.41 o 
   3  14   2       47.47       50.06      8.88 o 
   4  14   2        3.52       13.06      8.49 o 
   5  14   2       50.10       71.65     10.26 o 
   6  14   2       26.68       27.46      9.12 o 
   7  14   2        5.23       12.13     11.40 o 
   8  14   2      228.37      203.42     13.99 o 
  -8  15   2       48.99       59.41     10.17 o 
  -7  15   2      190.12      197.86     19.64 o 
  -6  15   2      391.46      411.67     22.98 o 
  -5  15   2       71.93       91.84      9.81 o 
  -4  15   2       99.71      139.85     16.48 o 
  -3  15   2     1284.84     1257.90    138.79 o 
  -2  15   2      272.74      264.00     32.43 o 
  -1  15   2     1615.04     1964.40    120.92 o 
   0  15   2      223.23      266.37     15.81 o 
   1  15   2       26.60       34.95     10.99 o 
   2  15   2      874.16      936.92     54.58 o 
   3  15   2     1172.44     1253.73     75.20 o 
   4  15   2      195.00      250.17     18.50 o 
   5  15   2      600.71      581.75     41.06 o 
   6  15   2      110.02      141.83     11.17 o 
   7  15   2      107.65      104.91      9.56 o 
  -7  16   2       37.06       36.61     10.12 o 
  -6  16   2       19.27       26.72     17.97 o 
  -5  16   2      362.16      380.11     29.43 o 
  -4  16   2       32.99       51.13     10.31 o 
  -3  16   2      432.49      470.09     34.66 o 
  -2  16   2      781.01      793.64     63.25 o 
  -1  16   2       87.77      102.78     16.51 o 
   0  16   2      893.33     1077.51     22.49 o 
   1  16   2       64.42       84.23     11.11 o 
   2  16   2       77.94       68.37     10.40 o 
   3  16   2       80.62      102.68     13.38 o 
   4  16   2       44.43       62.49     11.26 o 
   5  16   2        3.53       -0.98      8.26 o 
   6  16   2      660.44      630.77     34.65 o 
   7  16   2      106.45       99.80     11.03 o 
  -7  17   2       86.82       87.74     10.63 o 
  -6  17   2      288.21      287.67     22.29 o 
  -5  17   2       34.07       44.59     13.51 o 
  -4  17   2      146.58      136.32     10.82 o 
  -3  17   2       47.31       59.30     11.29 o 
  -2  17   2        0.80       11.96     11.59 o 
  -1  17   2      137.17      169.00     15.32 o 
   0  17   2      608.60      747.99     18.36 o 
   1  17   2      170.02      198.14     12.48 o 
   2  17   2       80.57       87.68     10.06 o 
   3  17   2     1048.39     1101.59     67.16 o 
   4  17   2       80.75       70.58     10.28 o 
   5  17   2       23.94       51.31     10.80 o 
   6  17   2       98.56       84.87     12.14 o 
  -6  18   2      187.03      175.50     21.93 o 
  -5  18   2      108.15      102.64     11.37 o 
  -4  18   2      240.78      268.80     15.32 o 
  -3  18   2       12.12       32.70     10.48 o 
  -2  18   2        8.31       20.91     14.72 o 
  -1  18   2       43.93       59.26     14.90 o 
   0  18   2      362.65      436.84     18.72 o 
   1  18   2      445.04      519.47     16.72 o 
   2  18   2     1430.04     1448.54    100.73 o 
   3  18   2       87.09      116.78     12.54 o 
   4  18   2      303.33      330.36     30.66 o 
   5  18   2      343.80      300.04     18.84 o 
  -5  19   2      118.41      125.42     10.88 o 
  -4  19   2       48.88       65.60     11.38 o 
  -3  19   2        0.03       15.60     11.86 o 
  -2  19   2        1.90        7.32     19.65 o 
  -1  19   2      103.57       94.92     17.60 o 
   0  19   2       74.00       83.12     14.64 o 
   1  19   2      172.64      194.58     16.32 o 
   2  19   2       85.60       89.15     13.01 o 
   3  19   2       83.09      100.49     12.82 o 
   4  19   2       72.88       59.13     11.26 o 
  -4  20   2       61.03       66.51     17.09 o 
  -3  20   2      309.11      315.64     12.86 o 
  -2  20   2      128.24      142.46     18.53 o 
  -1  20   2       11.05       24.12     18.61 o 
   0  20   2      377.70      398.30     17.49 o 
   1  20   2       35.30       41.76     16.71 o 
   2  20   2       57.19       58.55     13.76 o 
   3  20   2        2.54        9.40     13.71 o 
  -1  21   2      146.66      133.72     29.69 o 
   0  21   2        0.87        0.47     18.63 o 
   1  21   2       50.51       78.37     23.68 o 
 -11   1   3        2.22       17.42     14.40 o 
 -10   1   3      610.20      500.71      9.70 o 
  -9   1   3      146.64      181.93     11.73 o 
  -8   1   3     1697.54     1695.04     21.11 o 
  -7   1   3     4621.73     4554.81     43.43 o 
  -6   1   3      199.46      216.63     15.63 o 
  -5   1   3    21811.60    24759.46    333.42 o 
  -4   1   3    23451.46    27589.07    407.51 o 
  -3   1   3     2883.58     3048.26     85.64 o 
  -2   1   3    20402.15    22502.61    890.36 o 
   0   1   3    48110.75    35747.73   1338.19 o 
   2   1   3    30471.95    38411.52    714.85 o 
   3   1   3     1108.32     1512.41     50.69 o 
   4   1   3     3323.33     3900.93    105.19 o 
   5   1   3    17411.01    19376.98    524.31 o 
   6   1   3     3668.66     4014.42     80.29 o 
   7   1   3     3935.66     4030.24     69.59 o 
   8   1   3        0.01        6.80     13.21 o 
   9   1   3        5.52       15.96      8.30 o 
  10   1   3     1393.07     1182.56     16.74 o 
  11   1   3      130.72      112.72     15.86 o 
 -11   2   3      407.54      341.14     13.78 o 
 -10   2   3       34.81       12.68     16.04 o 
  -9   2   3        8.13      -10.27     16.62 o 
  -8   2   3       26.50       40.46      9.44 o 
  -7   2   3     2095.58     2054.78     66.22 o 
  -6   2   3       17.53       14.73      7.96 o 
  -5   2   3     8178.21     8976.39    191.46 o 
  -4   2   3     1572.33     1843.10     60.17 o 
  -3   2   3      327.80      396.46     21.78 o 
  -1   2   3     4609.32     4042.09    614.84 o 
   0   2   3      913.42      599.29     46.88 o 
   1   2   3    18275.76    20803.96   1230.18 o 
   2   2   3     4779.50     5565.34    145.75 o 
   3   2   3        6.70       17.59      8.54 o 
   4   2   3    18866.55    21908.46    616.25 o 
   5   2   3     3617.58     4211.26     34.66 o 
   6   2   3     1017.00     1147.80     22.09 o 
   7   2   3     1848.72     1713.46     23.05 o 
   8   2   3      519.01      550.64      9.39 o 
   9   2   3      736.39      678.55     29.55 o 
  10   2   3       35.17       90.39     11.24 o 
  11   2   3       41.29       41.33     12.34 o 
 -11   3   3       59.37       35.96     18.42 o 
 -10   3   3      135.44      113.19      8.02 o 
  -9   3   3       97.55      112.79     14.54 o 
  -8   3   3     2485.16     2604.94     26.48 o 
  -7   3   3       35.88      118.98     16.78 o 
  -6   3   3       64.40      100.90      8.15 o 
  -5   3   3    10885.81    12260.62    334.06 o 
  -4   3   3     1754.07     1915.05     54.24 o 
  -3   3   3     7665.98     8627.95    460.62 o 
  -2   3   3     5562.47     6056.50    176.50 o 
  -1   3   3      373.46      344.56     94.33 o 
   0   3   3     4357.35     3035.26    497.39 o 
   2   3   3     6657.71     7547.22    279.68 o 
   3   3   3     6145.27     7905.78    227.32 o 
   4   3   3    15897.47    18381.09    314.10 o 
   5   3   3      140.13      226.61      9.49 o 
   6   3   3      659.12      772.35     24.62 o 
   7   3   3      317.13      377.33     21.02 o 
   8   3   3      215.44      216.13      7.93 o 
   9   3   3      171.30      157.76     26.02 o 
  10   3   3      359.19      328.92     16.80 o 
  11   3   3       75.68       55.96     23.74 o 
 -11   4   3      827.30      675.76     36.31 o 
 -10   4   3      453.61      436.70     12.54 o 
  -9   4   3      146.38      181.75     11.58 o 
  -8   4   3     1189.41     1090.68     40.00 o 
  -7   4   3     7838.14     8336.62    190.00 o 
  -6   4   3     5836.47     6163.58    193.74 o 
  -5   4   3      695.56      788.66     43.48 o 
  -4   4   3     1885.94     2024.34     70.27 o 
  -3   4   3     7472.92     8033.77    392.14 o 
  -2   4   3     6092.01     7369.49    191.75 o 
   0   4   3    11330.50     7573.00    482.64 o 
   1   4   3      997.96     1008.77     94.92 o 
   2   4   3    45674.12    54647.28   1281.41 o 
   3   4   3    15661.32    18011.63    391.02 o 
   4   4   3    27232.06    32314.42    719.30 o 
   5   4   3      273.23      324.25      9.37 o 
   6   4   3     1985.24     1944.08     27.72 o 
   7   4   3     1417.84     1429.32     30.02 o 
   8   4   3     1266.40     1135.18     30.59 o 
   9   4   3      286.15      279.36     10.99 o 
  10   4   3      469.32      385.44      9.94 o 
 -11   5   3        0.01       20.40     14.21 o 
 -10   5   3      138.34       93.69     14.58 o 
  -9   5   3       64.81       70.65     13.54 o 
  -8   5   3      188.92      177.38     16.37 o 
  -7   5   3      896.68     1023.95     28.61 o 
  -6   5   3      159.11      130.13     11.01 o 
  -5   5   3     1426.39     1495.89     26.79 o 
  -4   5   3      243.51      246.27     26.23 o 
  -3   5   3     6547.79     7392.43    180.59 o 
  -2   5   3     2056.93     2172.94    246.24 o 
  -1   5   3     4462.13     3883.27    729.20 o 
   0   5   3    25594.45    18797.47    928.61 o 
   1   5   3    14454.97    12745.78    746.33 o 
   2   5   3     1063.72     1093.88     55.09 o 
   3   5   3     6315.85     7255.59    235.63 o 
   4   5   3     5886.62     6383.67    210.41 o 
   5   5   3     1276.90     1268.05     20.35 o 
   6   5   3      257.00      279.15     12.50 o 
   7   5   3     1124.90     1233.80     50.21 o 
   8   5   3      492.53      413.78     13.77 o 
   9   5   3       17.15       47.76     10.45 o 
  10   5   3        4.04        3.99     10.46 o 
 -11   6   3      585.66      514.02     11.62 o 
 -10   6   3       84.10       87.23     17.29 o 
  -9   6   3       66.12      112.00     27.26 o 
  -8   6   3       55.83       85.30     13.01 o 
  -7   6   3     3143.68     3328.87    131.11 o 
  -6   6   3       41.16       54.18     17.23 o 
  -5   6   3    18542.85    21437.43    210.61 o 
  -4   6   3      224.53      324.50     26.39 o 
  -3   6   3      260.32      324.81     13.96 o 
  -1   6   3     5053.56     4455.62    913.42 o 
   0   6   3     1187.27      893.27     74.60 o 
   1   6   3     8853.27     7323.80    701.63 o 
   2   6   3     1777.47     1887.99    141.26 o 
   3   6   3       96.65       95.59      9.81 o 
   4   6   3    20998.94    24300.18    559.74 o 
   5   6   3     3447.53     3801.82    107.92 o 
   6   6   3      358.33      391.08     17.73 o 
   7   6   3     6027.50     6274.31    108.17 o 
   8   6   3     1639.28     1553.77     59.38 o 
   9   6   3      409.99      387.23     19.27 o 
  10   6   3       18.89       25.36      9.65 o 
 -11   7   3       31.36       30.73     13.36 o 
 -10   7   3      254.52      227.02     12.97 o 
  -9   7   3       30.97       59.45     17.74 o 
  -8   7   3      186.70      206.60     10.16 o 
  -7   7   3      533.56      528.15     18.46 o 
  -6   7   3     3324.59     3770.70     44.88 o 
  -5   7   3     3398.50     3537.61    140.14 o 
  -4   7   3    15313.68    17592.87    636.77 o 
  -3   7   3     5520.41     6735.57    117.24 o 
  -2   7   3      268.58      261.64     29.61 o 
  -1   7   3    10362.61     9184.78   1318.45 o 
   0   7   3    10869.98     8647.51    622.29 o 
   1   7   3     6652.56     6460.33    638.86 o 
   2   7   3     1668.97     1650.49    144.54 o 
   3   7   3      311.54      324.62     25.71 o 
   4   7   3      876.15      920.14     23.50 o 
   5   7   3     1352.30     1519.57     43.00 o 
   6   7   3     1794.70     1865.42     48.06 o 
   7   7   3     1688.27     1616.17     45.53 o 
   8   7   3        2.08       26.71     11.38 o 
   9   7   3        6.56       14.90      8.62 o 
  10   7   3      288.81      261.94     11.50 o 
 -11   8   3      157.24      122.24     10.55 o 
 -10   8   3       87.73      125.62     17.53 o 
  -9   8   3       37.53       27.97     30.34 o 
  -8   8   3        0.40       46.63     15.20 o 
  -7   8   3      277.00      293.80      9.77 o 
  -6   8   3      498.16      562.84     22.39 o 
  -5   8   3      668.95      776.68     26.91 o 
  -4   8   3     1352.36     1498.46     81.33 o 
  -3   8   3      594.96      537.61     37.84 o 
  -2   8   3     2236.01     2163.76    232.18 o 
  -1   8   3     6497.04     5633.59    854.52 o 
   0   8   3      536.01      523.73     71.07 o 
   1   8   3      200.10      183.89     22.76 o 
   2   8   3     3814.84     3889.83    354.02 o 
   3   8   3     1352.59     1403.65    112.14 o 
   4   8   3     3171.91     3323.44    189.36 o 
   5   8   3      872.28     1024.48     82.99 o 
   6   8   3      297.61      367.94     31.21 o 
   7   8   3      778.23      794.03     36.92 o 
   8   8   3       37.70       54.05     12.45 o 
   9   8   3       16.79        5.60     12.94 o 
  10   8   3       14.14       25.79     18.49 o 
 -10   9   3      404.10      324.29     10.17 o 
  -9   9   3       60.22       70.20     16.29 o 
  -8   9   3     1856.15     1783.88     75.85 o 
  -7   9   3      854.18      808.25     12.38 o 
  -6   9   3      160.48      232.66     13.60 o 
  -5   9   3     7348.27     7991.24    317.39 o 
  -4   9   3     6548.43     7153.21    284.45 o 
  -3   9   3       95.75      169.05     33.66 o 
  -2   9   3     4040.73     3853.96    431.97 o 
  -1   9   3     3868.98     3654.62    530.15 o 
   0   9   3      971.93      849.89    116.63 o 
   1   9   3    21656.80    19341.45   2827.44 o 
   2   9   3     5393.36     5257.23    441.33 o 
   3   9   3      252.08      328.77     17.72 o 
   4   9   3     2723.98     2917.77    165.92 o 
   5   9   3     3293.35     3299.53    243.54 o 
   6   9   3     2573.22     2633.91    123.07 o 
   7   9   3      575.75      548.96     32.76 o 
   8   9   3       34.02       39.13     10.76 o 
   9   9   3        1.91       -9.49     10.75 o 
  10   9   3      375.20      323.87     12.09 o 
 -10  10   3       46.96       71.77     12.83 o 
  -9  10   3        0.70       48.67     11.23 o 
  -8  10   3      407.17      349.78     19.54 o 
  -7  10   3       95.15      110.62     12.71 o 
  -6  10   3      206.03      246.21     12.01 o 
  -5  10   3        0.74        6.50      8.95 o 
  -4  10   3      359.05      374.92     21.91 o 
  -3  10   3      488.21      559.19     53.09 o 
  -2  10   3      514.54      576.06     82.60 o 
  -1  10   3        0.93       11.09     10.84 o 
   0  10   3      682.93      554.64     84.43 o 
   1  10   3        1.71        6.50     11.02 o 
   2  10   3       34.59       58.15      9.95 o 
   3  10   3     2222.85     2360.62    198.41 o 
   4  10   3      903.28      901.81     76.76 o 
   5  10   3       73.31       94.88     16.81 o 
   6  10   3      653.12      708.35     23.74 o 
   7  10   3       14.02       25.69      9.52 o 
   8  10   3       25.27       28.44     15.95 o 
   9  10   3       81.06       69.28     10.88 o 
 -10  11   3      154.46       99.98     11.64 o 
  -9  11   3        7.44       20.72     25.18 o 
  -8  11   3     1371.88     1402.46     50.99 o 
  -7  11   3      257.17      340.55     11.30 o 
  -6  11   3       19.98       17.88      9.69 o 
  -5  11   3     3626.27     4120.59    183.54 o 
  -4  11   3      553.80      573.88     30.12 o 
  -3  11   3       64.17       46.00     11.10 o 
  -2  11   3     4010.06     4144.07    514.79 o 
  -1  11   3       78.20      110.21     27.95 o 
   0  11   3        3.33        5.41     17.21 o 
   1  11   3    17573.40    16225.51   1829.15 o 
   2  11   3      663.16      678.27     68.48 o 
   3  11   3       60.22       93.62      9.66 o 
   4  11   3     3448.40     3624.72    269.09 o 
   5  11   3      408.46      471.24     18.90 o 
   6  11   3      360.64      327.43     32.95 o 
   7  11   3      309.54      347.06     12.19 o 
   8  11   3       63.88       50.43     12.18 o 
   9  11   3        0.70       14.09      9.73 o 
  -9  12   3      102.70      116.96     10.21 o 
  -8  12   3      318.23      252.38     11.60 o 
  -7  12   3     1435.99     1498.17     38.22 o 
  -6  12   3      205.33      286.52     31.91 o 
  -5  12   3       48.29       43.74      9.69 o 
  -4  12   3      334.04      350.75     22.05 o 
  -3  12   3       57.08       76.43     10.49 o 
  -2  12   3      407.28      434.99     67.22 o 
  -1  12   3     8841.55     9104.64    950.53 o 
   0  12   3     3318.31     3158.01    335.87 o 
   1  12   3      454.20      439.18     49.82 o 
   2  12   3     2643.83     2588.09    225.08 o 
   3  12   3     1830.23     1806.11    151.27 o 
   4  12   3     3013.88     3103.82    211.27 o 
   5  12   3       94.80      126.61     14.40 o 
   6  12   3       25.39       31.15     11.92 o 
   7  12   3        3.59       19.65     10.18 o 
   8  12   3      121.07      122.79     16.05 o 
   9  12   3       65.73       84.07     25.46 o 
  -9  13   3       39.47       88.15     10.19 o 
  -8  13   3       56.77       88.01     17.30 o 
  -7  13   3      558.07      620.87     30.63 o 
  -6  13   3        0.90       27.54      8.59 o 
  -5  13   3        2.18       27.34     19.50 o 
  -4  13   3     1608.99     1505.82     78.96 o 
  -3  13   3      988.51      954.41    124.22 o 
  -2  13   3      128.22      166.87     23.60 o 
  -1  13   3      354.55      390.46     48.37 o 
   0  13   3     3531.55     3462.64    336.08 o 
   1  13   3      166.83      248.77     15.68 o 
   2  13   3      258.67      240.12     33.32 o 
   3  13   3      500.02      508.65     44.95 o 
   4  13   3      186.84      175.06     12.86 o 
   5  13   3     1162.01     1200.76     60.02 o 
   6  13   3       59.65       85.25     10.34 o 
   7  13   3       56.60       67.12     17.60 o 
   8  13   3      152.14      130.65     11.68 o 
  -8  14   3       29.85       37.91      8.71 o 
  -7  14   3      657.87      581.24     32.94 o 
  -6  14   3        3.38       11.66     10.62 o 
  -5  14   3     2334.86     2353.88    149.21 o 
  -4  14   3      425.49      441.67     30.38 o 
  -3  14   3       32.54       30.41     14.48 o 
  -2  14   3     8360.81     8314.68    878.16 o 
  -1  14   3      459.36      528.15     42.24 o 
   0  14   3      354.29      382.00     19.35 o 
   1  14   3     1083.19     1066.29    102.59 o 
   2  14   3       17.68       40.85     10.46 o 
   3  14   3      157.85      165.33     15.09 o 
   4  14   3     2604.64     2627.35    214.65 o 
   5  14   3      261.54      270.29     25.28 o 
   6  14   3      278.18      313.99     27.50 o 
   7  14   3      408.19      458.52     13.96 o 
   8  14   3      166.00      133.21     24.73 o 
  -8  15   3       28.25       41.86     10.05 o 
  -7  15   3        3.44       17.07      9.72 o 
  -6  15   3      148.75      146.27     23.48 o 
  -5  15   3       74.52      117.22     19.46 o 
  -4  15   3      601.29      663.94     38.88 o 
  -3  15   3      810.90      803.20    112.40 o 
  -2  15   3       48.80       55.03     13.03 o 
  -1  15   3     1217.87     1325.41    144.20 o 
   0  15   3      118.56      154.89     16.25 o 
   1  15   3      218.39      212.51     13.51 o 
   2  15   3        0.00       13.90      9.53 o 
   3  15   3        0.50       14.73      8.79 o 
   4  15   3      638.38      641.62     52.93 o 
   5  15   3      230.28      265.60     31.55 o 
   6  15   3        4.60       10.37      9.46 o 
   7  15   3      327.12      294.17     16.41 o 
  -7  16   3      152.36      130.71     19.03 o 
  -6  16   3      159.44      183.70     12.96 o 
  -5  16   3      166.80      195.80     11.08 o 
  -4  16   3        6.26       20.79     10.78 o 
  -3  16   3       53.88       78.86     11.92 o 
  -2  16   3      109.90      123.93     18.76 o 
  -1  16   3     1356.71     1437.27    125.74 o 
   0  16   3      376.01      418.47     25.64 o 
   1  16   3       72.70       87.53     12.26 o 
   2  16   3     1202.05     1229.02     98.19 o 
   3  16   3      264.08      244.41     15.81 o 
   4  16   3     1152.14     1119.40     94.53 o 
   5  16   3       61.43       60.53     11.22 o 
   6  16   3      127.34      119.79     12.42 o 
   7  16   3      104.72       73.42     15.93 o 
  -7  17   3       61.45       61.69     10.48 o 
  -6  17   3        3.73       18.13      9.84 o 
  -5  17   3      298.84      295.47     16.42 o 
  -4  17   3      185.68      178.58     17.54 o 
  -3  17   3        3.63       22.05     11.83 o 
  -2  17   3      185.87      224.53     22.87 o 
  -1  17   3      182.20      182.59     13.60 o 
   0  17   3      103.72      128.56     15.90 o 
   1  17   3     1052.51     1175.97     70.54 o 
   2  17   3      280.00      314.48     20.84 o 
   3  17   3      697.73      729.08     58.70 o 
   4  17   3       17.89       22.24     11.68 o 
   5  17   3      197.53      201.62     18.10 o 
   6  17   3      218.55      185.16     18.95 o 
  -6  18   3       10.87       27.02     18.41 o 
  -5  18   3      130.47      159.89     11.67 o 
  -4  18   3       21.79       31.89     10.51 o 
  -3  18   3       37.75       57.47     12.25 o 
  -2  18   3       84.74       93.73     16.78 o 
  -1  18   3       10.72       25.52     16.57 o 
   0  18   3        4.50       12.59     13.18 o 
   1  18   3       67.43       63.63     12.63 o 
   2  18   3        3.94        3.70     13.08 o 
   3  18   3        7.81       14.55     11.34 o 
   4  18   3        0.05       -0.42     10.69 o 
   5  18   3       29.17       10.71     13.29 o 
  -5  19   3      288.83      262.72     23.59 o 
  -4  19   3      138.35      164.95     12.56 o 
  -3  19   3        8.48       14.77      9.86 o 
  -2  19   3      115.33      173.98     17.42 o 
  -1  19   3      151.50      165.60     17.08 o 
   0  19   3        0.66       25.39     22.64 o 
   1  19   3      688.58      783.67     21.72 o 
   2  19   3       11.33        9.37     18.95 o 
   3  19   3       53.69       36.26     21.61 o 
   4  19   3        3.05       -1.02     11.24 o 
  -4  20   3       42.78       27.22     24.54 o 
  -3  20   3       11.31       17.76     12.16 o 
  -2  20   3        0.38       15.79     17.91 o 
  -1  20   3       81.11      108.84     18.32 o 
   0  20   3      119.62      118.51     23.26 o 
   1  20   3        0.03      -22.82     22.82 o 
   2  20   3      134.02      162.44     16.36 o 
   3  20   3       29.09       37.96     15.92 o 
  -1  21   3       48.05       84.42     23.87 o 
 -11   0   4        3.41       21.31     14.24 o 
 -10   0   4      121.90      111.14     10.17 o 
  -9   0   4     1754.65     1681.36     37.43 o 
  -8   0   4      550.53      535.92     40.17 o 
  -7   0   4     3056.80     3232.52    196.25 o 
  -6   0   4       43.61       66.75     11.44 o 
  -5   0   4     4593.73     5172.87     45.08 o 
  -3   0   4    52209.38    59651.70    153.11 o 
   0   0   4      124.38      124.27     13.97 o 
   1   0   4      275.97      283.73     16.31 o 
   2   0   4     8441.94     9009.46    266.21 o 
   3   0   4    39274.96    50882.09   2807.30 o 
   4   0   4     5439.41     6187.88    360.05 o 
   5   0   4     4186.33     4108.96    301.16 o 
   6   0   4    17455.61    19708.19    496.56 o 
   7   0   4      807.63      872.34     29.81 o 
   8   0   4      267.93      237.68     22.24 o 
   9   0   4      723.03      702.96     41.41 o 
  10   0   4       70.94       61.93     15.26 o 
 -11   1   4        0.54       25.59     13.84 o 
 -10   1   4        0.57       13.81      8.64 o 
  -9   1   4      293.85      289.59     10.58 o 
  -8   1   4       34.88       63.00     10.03 o 
  -7   1   4       14.51       44.62     13.90 o 
  -6   1   4     8276.85     8883.06    109.59 o 
  -5   1   4       21.01       12.73     10.57 o 
  -4   1   4     5151.73     5027.12    127.21 o 
  -3   1   4    24546.19    28372.19    793.40 o 
  -2   1   4    12400.76    12603.75     73.59 o 
  -1   1   4     4791.17     3570.07     43.91 o 
   0   1   4     1363.79      962.37     24.41 o 
   1   1   4    20802.38    23214.30    539.98 o 
   2   1   4     2668.97     2827.06    101.44 o 
   3   1   4     6741.03     7439.66    172.39 o 
   4   1   4     4313.03     4751.95    113.00 o 
   5   1   4     5176.89     5539.03    110.81 o 
   6   1   4      305.54      315.77     14.86 o 
   7   1   4      188.87      222.73     18.85 o 
   8   1   4     1160.71     1172.42     34.95 o 
   9   1   4        0.77       16.86      9.21 o 
  10   1   4        0.51       13.13     13.07 o 
 -11   2   4        4.19       11.86     16.88 o 
 -10   2   4       63.68       64.90     16.64 o 
  -9   2   4     2413.75     2377.24     45.60 o 
  -8   2   4      210.23      231.36     18.45 o 
  -7   2   4      986.18     1037.42     43.61 o 
  -6   2   4      954.39      983.89     17.00 o 
  -5   2   4     2738.27     2902.15     99.08 o 
  -4   2   4     4847.21     4911.61    144.52 o 
  -3   2   4    36741.48    40619.36   1608.11 o 
  -2   2   4     3770.16     4026.78     42.55 o 
  -1   2   4      906.98      717.88     21.58 o 
   0   2   4    58112.50    42870.20    786.01 o 
   1   2   4     1515.59     1467.51     75.23 o 
   3   2   4        3.35       14.00      8.03 o 
   4   2   4     2822.34     3027.28     44.92 o 
   5   2   4     9847.73    10918.39    216.58 o 
   6   2   4     2466.60     2598.70     58.29 o 
   7   2   4      965.86      934.87     43.11 o 
   8   2   4      534.58      550.06     13.93 o 
   9   2   4      117.28      118.09     13.40 o 
  10   2   4        6.67       17.09     20.62 o 
 -11   3   4       66.77       66.15     15.16 o 
 -10   3   4      236.94      226.84     14.72 o 
  -9   3   4      328.02      340.02     11.00 o 
  -8   3   4      662.39      718.37     26.66 o 
  -7   3   4     5184.71     5280.70    144.98 o 
  -6   3   4     4292.38     4407.50    158.81 o 
  -5   3   4      915.73      845.11     50.69 o 
  -4   3   4     1245.74     1284.21     61.21 o 
  -3   3   4      718.46      843.10     42.13 o 
  -2   3   4     4583.39     5202.30     84.92 o 
  -1   3   4    37814.59    28189.78    110.08 o 
   0   3   4    46606.75    33772.79    403.82 o 
   1   3   4     6726.59     6371.45    574.61 o 
   2   3   4    15525.85    17904.01    846.93 o 
   3   3   4    36146.96    43880.28    967.11 o 
   4   3   4     4434.44     5374.06    182.34 o 
   5   3   4      763.17      857.86     35.81 o 
   6   3   4     1236.01     1196.96     20.17 o 
   7   3   4       17.29       44.73      8.60 o 
   8   3   4     1681.41     1543.56     49.89 o 
   9   3   4     1262.62     1054.70     22.99 o 
  10   3   4       16.62       26.63     10.62 o 
 -11   4   4        6.92      -14.47     15.23 o 
 -10   4   4       15.37       54.66     12.20 o 
  -9   4   4       81.86       97.83     10.19 o 
  -8   4   4        9.03       15.77      8.93 o 
  -7   4   4      734.05      745.44     26.27 o 
  -6   4   4      316.72      420.17     12.85 o 
  -5   4   4      185.67      227.33     17.89 o 
  -4   4   4     8142.32     9293.17    441.96 o 
  -3   4   4     1678.29     2016.73     84.38 o 
  -2   4   4      212.09      251.25     12.37 o 
  -1   4   4     1320.33      935.98    156.42 o 
   0   4   4      492.86      428.69     93.04 o 
   1   4   4       30.74       60.25     10.62 o 
   2   4   4       21.62       26.48      9.12 o 
   3   4   4      938.49     1004.27     27.28 o 
   4   4   4      185.15      223.28     17.95 o 
   5   4   4      448.96      480.01     20.54 o 
   6   4   4     1039.72     1185.33     38.81 o 
   7   4   4      158.22      176.24      9.25 o 
   8   4   4        8.44       24.28     10.60 o 
   9   4   4       27.18       81.77     14.86 o 
  10   4   4        7.14       34.62     14.62 o 
 -11   5   4       51.90       48.87     12.72 o 
 -10   5   4      223.72      243.27     37.01 o 
  -9   5   4      667.20      703.43     15.12 o 
  -8   5   4      739.85      734.63     39.90 o 
  -7   5   4     5580.94     5647.23    223.77 o 
  -6   5   4     9480.81    10364.21    171.11 o 
  -5   5   4     1829.75     2017.00     96.79 o 
  -4   5   4      495.71      482.68     12.83 o 
  -3   5   4     7184.81     8913.84    219.62 o 
  -2   5   4      689.33      716.60     86.85 o 
  -1   5   4    49622.69    37555.85   1448.45 o 
   0   5   4    21810.47    15295.48    905.57 o 
   1   5   4     1174.45     1380.00    160.32 o 
   2   5   4     9513.03    10457.34    807.89 o 
   3   5   4    20709.13    23885.84    859.91 o 
   4   5   4       88.63      151.07     13.51 o 
   5   5   4     1661.07     1862.58     42.07 o 
   6   5   4      270.46      307.58     13.35 o 
   7   5   4      910.65      901.20     31.78 o 
   8   5   4     2191.05     2192.47     49.32 o 
   9   5   4      913.84      851.47     35.95 o 
  10   5   4       34.46       42.71     10.86 o 
 -11   6   4        3.08       15.84     20.59 o 
 -10   6   4        7.30        7.75     22.01 o 
  -9   6   4      548.58      487.42     11.30 o 
  -8   6   4       89.62       91.54      9.72 o 
  -7   6   4       68.45      115.99     10.57 o 
  -6   6   4      461.15      456.07     41.07 o 
  -5   6   4       25.79       58.27     10.39 o 
  -4   6   4      134.12      226.70     13.13 o 
  -3   6   4     9679.94    11911.85    394.35 o 
  -2   6   4      384.96      520.84     70.60 o 
  -1   6   4     1232.85      957.05    129.37 o 
   0   6   4    13077.53     9767.74    562.40 o 
   1   6   4      576.53      500.60     74.74 o 
   2   6   4    12476.76    12874.18    900.67 o 
   3   6   4      393.82      392.02     27.83 o 
   4   6   4       50.57       62.27      8.57 o 
   5   6   4      494.32      529.54     29.49 o 
   6   6   4      431.50      414.14     35.22 o 
   7   6   4       73.77       84.06     13.64 o 
   8   6   4      611.58      623.76     11.68 o 
   9   6   4       37.75       57.83      9.26 o 
  10   6   4        1.15        6.57      8.99 o 
 -11   7   4        5.61        6.30     11.26 o 
 -10   7   4      138.01      175.03     11.04 o 
  -9   7   4      734.05      698.27     16.41 o 
  -8   7   4        2.78       37.38      9.68 o 
  -7   7   4      645.75      743.08     15.70 o 
  -6   7   4     4546.53     5308.58     86.31 o 
  -5   7   4      209.56      240.18     11.33 o 
  -4   7   4     4203.43     4446.76    255.51 o 
  -3   7   4    11852.69    12486.53   1326.59 o 
  -2   7   4     4726.22     4851.43    820.35 o 
  -1   7   4    16483.69    11946.88    239.32 o 
   0   7   4     3635.62     2720.74    211.71 o 
   1   7   4    10038.63     8138.40    689.17 o 
   2   7   4      222.66      293.68     20.20 o 
   3   7   4    13183.96    13626.99    769.95 o 
   4   7   4      737.43      892.10     72.29 o 
   5   7   4     6524.90     7101.13    169.60 o 
   6   7   4      211.84      206.39     11.93 o 
   7   7   4       84.35       68.73      8.78 o 
   8   7   4     1838.18     1808.49     48.15 o 
   9   7   4      125.29      175.00     18.17 o 
  10   7   4       15.01       42.77     10.07 o 
 -11   8   4        5.87       22.38     13.08 o 
 -10   8   4       78.92       69.74     25.53 o 
  -9   8   4      538.79      468.52     13.77 o 
  -8   8   4      847.37      686.07     19.58 o 
  -7   8   4     1004.85     1104.91     23.39 o 
  -6   8   4      163.70      199.24     13.29 o 
  -5   8   4     3451.54     3819.00    104.05 o 
  -4   8   4     9328.50    10464.97    375.58 o 
  -3   8   4    14381.03    15449.30   1794.71 o 
  -2   8   4     6448.42     6419.41    817.96 o 
  -1   8   4    11098.55     8510.10     59.38 o 
   0   8   4      365.81      343.05     37.09 o 
   1   8   4     2306.01     1877.26    152.99 o 
   2   8   4     8196.21     7844.03    832.71 o 
   3   8   4    10390.83    11131.04    915.11 o 
   4   8   4     2455.95     2602.83    112.50 o 
   5   8   4     4581.21     4684.72    153.58 o 
   6   8   4     6527.86     6430.51    214.01 o 
   7   8   4      971.55      930.86     31.76 o 
   8   8   4      182.79      171.90     13.01 o 
   9   8   4      127.12      156.08     16.65 o 
  10   8   4       54.55       51.08      8.68 o 
 -10   9   4      103.10      141.19     15.88 o 
  -9   9   4      160.16      197.41     13.17 o 
  -8   9   4      123.86      159.47     21.26 o 
  -7   9   4      691.73      851.20     25.21 o 
  -6   9   4      671.07      572.96     23.21 o 
  -5   9   4      197.79      227.66     10.75 o 
  -4   9   4      100.80      102.20     16.88 o 
  -3   9   4     4572.17     4700.85    513.81 o 
  -2   9   4      993.18     1048.36    150.55 o 
  -1   9   4      669.64      663.97    105.02 o 
   0   9   4     7513.20     5766.05    536.47 o 
   1   9   4     4801.80     4145.81    551.73 o 
   2   9   4     6044.93     5553.87    487.70 o 
   3   9   4     1711.50     1686.64    159.27 o 
   4   9   4     1268.30     1276.71     97.24 o 
   5   9   4      733.22      691.58     50.91 o 
   6   9   4       36.71       44.97     10.74 o 
   7   9   4      100.15      124.55     14.98 o 
   8   9   4        7.02       -1.73     10.41 o 
   9   9   4      136.09      163.90     17.66 o 
 -10  10   4       14.28       11.15     13.34 o 
  -9  10   4     1373.49     1324.79     16.52 o 
  -8  10   4      105.19       88.52     17.15 o 
  -7  10   4      199.06      271.30     13.34 o 
  -6  10   4      269.98      298.48     19.35 o 
  -5  10   4      525.04      638.22     40.42 o 
  -4  10   4      814.61      873.39     70.68 o 
  -3  10   4    15833.54    16409.79   2160.93 o 
  -2  10   4      603.60      597.01     72.71 o 
  -1  10   4     1816.45     1590.48    219.46 o 
   0  10   4    15499.51    13090.16   1097.34 o 
   1  10   4     1377.08     1242.27    133.13 o 
   2  10   4    21076.23    19556.36   1951.66 o 
   3  10   4     2076.56     2207.35    215.37 o 
   4  10   4        7.04       33.18      9.82 o 
   5  10   4     3375.21     3575.78    244.34 o 
   6  10   4      679.49      754.93     40.48 o 
   7  10   4      198.81      215.31     13.15 o 
   8  10   4      305.55      277.33     41.91 o 
   9  10   4       87.49       95.56     11.31 o 
 -10  11   4       54.93       48.47     10.17 o 
  -9  11   4       25.57       35.29      9.69 o 
  -8  11   4      561.19      646.99     13.08 o 
  -7  11   4      576.37      585.03     35.90 o 
  -6  11   4      178.53      142.75     10.40 o 
  -5  11   4       76.05       88.47     15.74 o 
  -4  11   4      129.07      148.22     22.09 o 
  -3  11   4        1.74       12.56     12.84 o 
  -2  11   4     4818.29     4421.60    596.47 o 
  -1  11   4     1660.30     1611.17    184.56 o 
   0  11   4     3637.70     3353.03    291.08 o 
   1  11   4     2870.39     2442.06    340.39 o 
   2  11   4      372.79      392.81     33.30 o 
   3  11   4     1367.41     1432.20    105.68 o 
   4  11   4     2132.35     2067.87    166.37 o 
   5  11   4        0.62       48.32     27.44 o 
   6  11   4      516.71      509.45     34.07 o 
   7  11   4        0.46       -0.83     15.28 o 
   8  11   4       23.51        7.77     16.61 o 
   9  11   4       82.68       60.95     16.18 o 
  -9  12   4       90.09      100.64     12.70 o 
  -8  12   4       70.86      113.94     12.70 o 
  -7  12   4      820.52      910.97     25.80 o 
  -6  12   4      159.86      195.72     10.26 o 
  -5  12   4        0.14        5.33     11.65 o 
  -4  12   4     3347.54     3485.36    338.67 o 
  -3  12   4     3149.27     3170.58    305.55 o 
  -2  12   4      419.97      393.45     53.96 o 
  -1  12   4     1461.27     1372.05    205.32 o 
   0  12   4      358.49      360.85     12.83 o 
   1  12   4      535.44      509.00     79.87 o 
   2  12   4      843.76      772.31     76.36 o 
   3  12   4     1335.68     1330.60    101.68 o 
   4  12   4        7.92       18.87     10.09 o 
   5  12   4      286.14      322.98     40.87 o 
   6  12   4     1965.20     2007.72    115.66 o 
   7  12   4        5.50       -9.08     11.76 o 
   8  12   4       29.64       34.75      9.85 o 
  -9  13   4       58.86       73.83     11.17 o 
  -8  13   4      209.69      211.14     18.74 o 
  -7  13   4      307.55      290.43     16.32 o 
  -6  13   4     1934.86     2000.00     76.64 o 
  -5  13   4        1.06       21.01     13.89 o 
  -4  13   4      383.26      499.37     33.23 o 
  -3  13   4     1928.95     1661.64    184.16 o 
  -2  13   4      540.17      536.80     66.94 o 
  -1  13   4     3610.97     3655.85    651.34 o 
   0  13   4      932.48      950.17     77.24 o 
   1  13   4      124.40      161.84     26.47 o 
   2  13   4      235.05      264.87     27.84 o 
   3  13   4     2052.89     1973.73    177.57 o 
   4  13   4       34.87       48.85      9.48 o 
   5  13   4      865.95      832.08     77.42 o 
   6  13   4      135.42      122.27     20.96 o 
   7  13   4      234.01      247.37     11.69 o 
   8  13   4      549.21      519.22     16.03 o 
  -9  14   4       21.28       19.19     16.14 o 
  -8  14   4        4.25       24.61      8.76 o 
  -7  14   4       23.63       28.00     10.84 o 
  -6  14   4      224.99      242.86     10.53 o 
  -5  14   4      101.47      125.15      9.92 o 
  -4  14   4        4.41       19.16     16.01 o 
  -3  14   4       14.91       33.05     11.55 o 
  -2  14   4       62.43       70.06     13.86 o 
  -1  14   4      136.86      181.09     16.92 o 
   0  14   4       73.76       33.93     11.17 o 
   1  14   4       13.67       45.05     21.57 o 
   2  14   4       67.98       44.90     11.39 o 
   3  14   4        4.04        4.74      9.05 o 
   4  14   4        0.61       13.64     10.62 o 
   5  14   4      342.95      361.50     25.14 o 
   6  14   4        3.15       10.86     14.03 o 
   7  14   4        0.05       17.76     10.91 o 
  -8  15   4        7.30       15.19     11.41 o 
  -7  15   4      111.20      130.03     12.03 o 
  -6  15   4     1058.20      959.11     48.13 o 
  -5  15   4       82.67       92.49      9.75 o 
  -4  15   4      447.64      524.87     38.63 o 
  -3  15   4      909.12      837.20    104.59 o 
  -2  15   4       44.08       24.74     13.84 o 
  -1  15   4     1052.49     1173.43    100.66 o 
   0  15   4      507.30      471.41     41.26 o 
   1  15   4        1.72        3.81     11.18 o 
   2  15   4      218.53      197.75     11.68 o 
   3  15   4     2439.59     2331.28    266.71 o 
   4  15   4       33.54       33.13     11.99 o 
   5  15   4      532.54      447.07     29.87 o 
   6  15   4       88.81      103.19     12.02 o 
   7  15   4        0.66       -0.54     11.39 o 
  -7  16   4        7.76        2.68      9.98 o 
  -6  16   4      130.65      111.63      8.45 o 
  -5  16   4      580.51      528.39     40.39 o 
  -4  16   4      245.11      267.16     22.14 o 
  -3  16   4      367.68      405.15     36.89 o 
  -2  16   4      420.16      469.89     20.27 o 
  -1  16   4      196.95      246.58     17.08 o 
   0  16   4        0.14       45.41     20.93 o 
   1  16   4      152.72      132.33     14.41 o 
   2  16   4       75.10       74.60     26.10 o 
   3  16   4      348.21      361.68     38.32 o 
   4  16   4      311.21      294.86     22.60 o 
   5  16   4       17.79       31.70     11.65 o 
   6  16   4      122.42      102.52     10.98 o 
  -7  17   4      184.48      179.25     10.93 o 
  -6  17   4       74.38       81.22     11.10 o 
  -5  17   4       24.23       32.26     10.56 o 
  -4  17   4       14.33       23.19     10.91 o 
  -3  17   4      173.30      197.28     20.10 o 
  -2  17   4       21.77       37.15     16.22 o 
  -1  17   4      637.18      692.01     25.27 o 
   0  17   4      718.66      836.95     24.91 o 
   1  17   4      168.40      170.80     24.31 o 
   2  17   4      225.89      241.40     18.97 o 
   3  17   4      265.28      264.75     57.34 o 
   4  17   4       44.68       64.25     14.04 o 
   5  17   4       80.74      107.44     12.49 o 
   6  17   4        9.09       18.06     12.71 o 
  -6  18   4      101.34      112.91     11.47 o 
  -5  18   4        4.39       30.92     11.46 o 
  -4  18   4       17.98       29.01     16.30 o 
  -3  18   4      627.96      666.81     54.28 o 
  -2  18   4        0.11        8.07     18.02 o 
  -1  18   4      162.01      183.27     22.60 o 
   0  18   4      982.83     1079.98     26.77 o 
   1  18   4       36.63       37.54     15.68 o 
   2  18   4      942.43      950.07     80.95 o 
   3  18   4       41.40       53.93     12.34 o 
   4  18   4       38.76       10.25     15.47 o 
   5  18   4       49.75       69.30     14.17 o 
  -5  19   4        2.56       15.16     11.60 o 
  -4  19   4        9.16       29.07     10.31 o 
  -3  19   4       31.18       34.19     17.67 o 
  -2  19   4      116.74      131.72     15.86 o 
  -1  19   4        0.90       17.33     22.15 o 
   0  19   4      101.58      116.12     22.89 o 
   1  19   4      345.34      356.82     18.33 o 
   2  19   4        9.09       23.74     16.84 o 
   3  19   4       21.88       58.87     15.30 o 
   4  19   4      111.60       93.22     13.50 o 
  -3  20   4      110.40      118.54     14.93 o 
  -2  20   4       94.57      107.26     23.99 o 
  -1  20   4       41.04       51.39     22.77 o 
   0  20   4       32.80       44.50     22.52 o 
   1  20   4        4.60       65.55     22.21 o 
   2  20   4       18.01       13.89     16.02 o 
 -11   1   5      212.62      209.63     13.59 o 
 -10   1   5      277.99      243.60     13.91 o 
  -9   1   5      453.54      481.60      9.95 o 
  -8   1   5     4754.35     4615.35     60.93 o 
  -7   1   5     2766.43     2663.23     60.25 o 
  -6   1   5     2201.49     2181.40     88.18 o 
  -5   1   5     8835.95     9569.78    249.29 o 
  -4   1   5     7758.74     7909.26    289.61 o 
  -3   1   5    19617.15    19355.29    567.99 o 
  -1   1   5     6081.47     4392.57    278.45 o 
   0   1   5     7671.33     5467.11    127.44 o 
   1   1   5    50309.71    53280.70    722.98 o 
   2   1   5    15839.80    18273.03    506.34 o 
   3   1   5     1851.32     2075.38     38.89 o 
   4   1   5      795.35      923.80     11.13 o 
   5   1   5     1925.33     1864.26     51.99 o 
   6   1   5     4756.47     5075.13    192.54 o 
   7   1   5     4572.10     4610.52     92.59 o 
   8   1   5       38.30       55.90     16.78 o 
   9   1   5       35.11       41.86     14.45 o 
  10   1   5      173.42      165.58      8.28 o 
 -11   2   5      155.09      152.87     23.08 o 
 -10   2   5      287.68      255.33     16.56 o 
  -9   2   5       13.94       44.41     11.85 o 
  -8   2   5       30.69       19.17     12.10 o 
  -7   2   5     1734.26     1716.62     39.31 o 
  -6   2   5      265.89      241.44     20.86 o 
  -5   2   5    17587.97    18849.54    804.60 o 
  -4   2   5     2061.22     2144.20     63.97 o 
  -3   2   5     6331.75     6587.49     48.12 o 
  -2   2   5    13825.15    13828.57     77.48 o 
  -1   2   5     2681.65     2115.59    129.58 o 
   0   2   5     1143.61      934.97     52.36 o 
   1   2   5     8380.82     7996.08    486.51 o 
   2   2   5     1993.09     2285.36    109.14 o 
   3   2   5      205.22      252.14      8.35 o 
   4   2   5    20803.44    23997.98    623.45 o 
   5   2   5      201.26      206.53     13.97 o 
   6   2   5      733.43      812.44     39.17 o 
   7   2   5     1942.80     1860.02     50.51 o 
   8   2   5       10.99       14.97      8.97 o 
   9   2   5       62.21       70.93     12.35 o 
  10   2   5      191.56      191.40     12.67 o 
 -11   3   5      118.36      125.42     11.06 o 
 -10   3   5      262.35      218.36     18.29 o 
  -9   3   5      561.97      572.35     12.77 o 
  -8   3   5     1409.96     1530.94     71.42 o 
  -7   3   5      243.47      318.57     14.93 o 
  -6   3   5      641.00      666.12     38.17 o 
  -5   3   5       47.17      107.94     12.23 o 
  -4   3   5     1550.57     1933.84     97.62 o 
  -3   3   5        2.96       29.90     18.98 o 
  -2   3   5    35597.67    35209.84   4671.24 o 
  -1   3   5     2794.16     2186.14    139.49 o 
   0   3   5     3498.16     2905.99    244.10 o 
   1   3   5    33995.64    30555.26    837.45 o 
   2   3   5      652.32      603.72     28.40 o 
   3   3   5     1642.25     1725.30     90.24 o 
   4   3   5      494.91      505.75     19.84 o 
   5   3   5      567.74      633.91     14.00 o 
   6   3   5       77.23       79.97     27.73 o 
   7   3   5     1974.61     2063.04     63.69 o 
   8   3   5      171.17      168.10      7.95 o 
   9   3   5        5.94       15.55      9.67 o 
  10   3   5      199.05      179.02     15.47 o 
 -11   4   5      446.40      373.60     18.28 o 
 -10   4   5      315.32      278.93     21.96 o 
  -9   4   5      623.37      643.97     28.85 o 
  -8   4   5      869.27      754.33     31.36 o 
  -7   4   5       80.99      122.03     15.68 o 
  -6   4   5      744.89      803.48     50.32 o 
  -5   4   5    14369.23    15839.54    692.35 o 
  -4   4   5     9262.34     9861.02    610.55 o 
  -3   4   5      762.26      971.11     54.61 o 
  -2   4   5    23341.86    22586.77   4636.15 o 
  -1   4   5    57978.48    43779.77    659.65 o 
   1   4   5     4490.18     4351.36    391.37 o 
   2   4   5     2671.18     2592.01    187.56 o 
   3   4   5    34859.02    41361.93   1713.18 o 
   4   4   5     6408.06     7279.97    249.76 o 
   5   4   5     5091.26     5298.88    204.61 o 
   6   4   5      231.79      263.51     17.16 o 
   7   4   5      115.25      128.88     10.43 o 
   8   4   5      550.83      564.93     24.79 o 
   9   4   5      385.49      354.42     15.09 o 
  10   4   5      632.00      519.35     12.07 o 
 -11   5   5       25.08       19.95     14.42 o 
 -10   5   5      194.60      231.62     23.99 o 
  -9   5   5        9.56       10.96     23.71 o 
  -8   5   5        1.00       27.47     13.02 o 
  -7   5   5      346.82      437.92     25.48 o 
  -6   5   5     2000.62     1955.45    123.27 o 
  -5   5   5      885.70     1056.65     51.98 o 
  -4   5   5     1334.10     1536.74    109.99 o 
  -3   5   5     4937.04     5406.14     55.80 o 
  -2   5   5     9460.41     8727.75   2024.53 o 
  -1   5   5     7957.96     5812.64   1058.39 o 
   0   5   5     2929.60     2035.31    550.29 o 
   1   5   5    19952.06    17212.75    150.70 o 
   2   5   5    11698.13    12144.71    891.41 o 
   3   5   5      422.22      428.85     28.83 o 
   4   5   5       30.63       47.89      8.21 o 
   5   5   5     1280.65     1343.23     54.83 o 
   6   5   5      454.60      489.84     10.11 o 
   7   5   5      284.51      283.92     19.48 o 
   8   5   5        8.09        9.70      9.20 o 
   9   5   5      334.32      306.14      9.32 o 
  10   5   5       18.54       22.32      9.92 o 
 -11   6   5      210.64      170.57     21.53 o 
 -10   6   5      382.91      309.60     11.51 o 
  -9   6   5      118.38      107.92     31.38 o 
  -8   6   5       85.45      105.42     15.87 o 
  -7   6   5     1360.68     1409.82     75.23 o 
  -6   6   5     1354.74     1561.26     59.63 o 
  -5   6   5    24298.14    28112.50   1480.08 o 
  -4   6   5     1991.89     2188.06    168.66 o 
  -3   6   5     6070.42     6091.86    844.22 o 
  -2   6   5    18429.03    17095.02   4132.20 o 
  -1   6   5     4066.00     3145.28    520.00 o 
   0   6   5        7.65       53.61     24.44 o 
   1   6   5    11422.94     9450.14    540.15 o 
   2   6   5      507.03      555.32     56.02 o 
   3   6   5       54.79       60.34     10.04 o 
   4   6   5    25280.47    28675.63   1367.01 o 
   5   6   5     1077.54     1265.64     47.98 o 
   6   6   5     1552.38     1655.64     62.90 o 
   7   6   5     2416.70     2380.26     86.29 o 
   8   6   5        4.03       37.88     14.85 o 
   9   6   5      198.87      187.40     14.86 o 
  10   6   5      149.23      138.49      9.66 o 
 -11   7   5        3.74       20.86     12.50 o 
 -10   7   5      149.79      142.83     20.23 o 
  -9   7   5       21.36       43.27     24.61 o 
  -8   7   5     1734.87     1545.02     68.47 o 
  -7   7   5      824.65      818.66     33.04 o 
  -6   7   5      440.84      540.92     33.00 o 
  -5   7   5     4401.94     4874.48    239.46 o 
  -4   7   5     5338.16     6176.27    187.46 o 
  -3   7   5     9550.27     9612.13   1309.76 o 
  -2   7   5      236.06      217.19     35.80 o 
  -1   7   5      529.37      349.92     32.73 o 
   0   7   5      121.90      114.80     12.25 o 
   1   7   5     4096.94     3235.96    323.59 o 
   2   7   5    10984.99    10691.75    935.40 o 
   3   7   5     1011.73      977.43     75.35 o 
   4   7   5     1787.27     1867.09    105.30 o 
   5   7   5     6393.14     6865.40    343.28 o 
   6   7   5     2936.71     2943.17     91.12 o 
   7   7   5     1847.23     1707.21     81.43 o 
   8   7   5       76.97      110.72     10.04 o 
   9   7   5        1.03       26.85     18.14 o 
  10   7   5       39.78       53.47     15.95 o 
 -11   8   5       98.14      133.17     14.10 o 
 -10   8   5       38.47       84.27     12.47 o 
  -9   8   5       40.48       71.81     10.61 o 
  -8   8   5        2.61       15.81     11.18 o 
  -7   8   5      234.21      272.55     11.16 o 
  -6   8   5      822.29      977.97     48.01 o 
  -5   8   5     3066.73     3514.10    157.96 o 
  -4   8   5     1530.91     1811.00    174.96 o 
  -3   8   5       27.23        7.00     12.43 o 
  -2   8   5     1536.18     1349.07    250.94 o 
  -1   8   5     5457.66     3823.13     22.15 o 
   0   8   5     6061.29     4710.48    386.14 o 
   1   8   5      939.20      778.66     95.88 o 
   2   8   5      581.22      611.74     69.58 o 
   3   8   5     4985.06     4975.44    437.28 o 
   4   8   5     1845.84     2059.08     87.73 o 
   5   8   5     1319.80     1310.40     85.46 o 
   6   8   5      289.06      347.99     11.32 o 
   7   8   5      102.07      123.39     10.43 o 
   8   8   5       83.68       94.39     20.38 o 
   9   8   5        1.21       17.91      8.88 o 
 -10   9   5      232.14      198.39     12.24 o 
  -9   9   5       99.87      129.88     13.38 o 
  -8   9   5     1151.12     1153.50     53.08 o 
  -7   9   5      532.97      526.86     25.71 o 
  -6   9   5       36.52       64.04     19.88 o 
  -5   9   5     1582.82     1639.05     54.69 o 
  -4   9   5     5873.63     5790.64    724.72 o 
  -3   9   5     4787.83     5041.25    648.27 o 
  -2   9   5     8245.97     7906.93   1446.15 o 
  -1   9   5      363.03      330.09     24.13 o 
   0   9   5        8.33       52.02     11.53 o 
   1   9   5    26203.38    23193.54   2877.23 o 
   2   9   5     1195.25     1122.15     96.67 o 
   3   9   5     3562.15     3628.22    349.47 o 
   4   9   5       98.31      122.11     12.38 o 
   5   9   5     1127.96     1084.89     84.23 o 
   6   9   5     2074.92     1912.30     83.87 o 
   7   9   5     1184.03     1125.37     44.52 o 
   8   9   5       38.29       58.79      8.52 o 
   9   9   5        6.61       24.63     11.05 o 
 -10  10   5       19.58       10.86     18.93 o 
  -9  10   5       15.18       -5.09     12.58 o 
  -8  10   5       43.33       48.61     12.35 o 
  -7  10   5      709.80      702.88     30.05 o 
  -6  10   5      444.04      552.57     11.56 o 
  -5  10   5      111.49      116.20      8.11 o 
  -4  10   5      531.13      587.14     43.19 o 
  -3  10   5       63.18       97.58     14.21 o 
  -2  10   5       42.61       49.82     13.27 o 
  -1  10   5      438.87      366.79     20.26 o 
   0  10   5       35.47       35.65     14.49 o 
   1  10   5      931.05      912.11    107.06 o 
   2  10   5      580.53      518.22     71.55 o 
   3  10   5      311.44      303.70     48.89 o 
   4  10   5      636.72      603.25     59.90 o 
   5  10   5      669.48      678.10     40.67 o 
   6  10   5       30.99       38.08     17.44 o 
   7  10   5        3.27       17.98     12.39 o 
   8  10   5       25.67       17.73     15.20 o 
   9  10   5        1.92       -9.96      9.96 o 
 -10  11   5       10.75        9.94     13.66 o 
  -9  11   5      150.19      132.28      9.46 o 
  -8  11   5      920.30     1051.59     21.22 o 
  -7  11   5      192.17      208.69      8.90 o 
  -6  11   5       27.00       46.50      9.90 o 
  -5  11   5      277.19      281.21     20.34 o 
  -4  11   5     1788.52     1725.03    214.50 o 
  -3  11   5      688.04      777.45     91.66 o 
  -2  11   5     9771.82     8764.86   1360.38 o 
  -1  11   5      182.80      168.37     15.46 o 
   0  11   5       87.17       60.18     17.62 o 
   1  11   5    17667.55    16198.30   1760.53 o 
   2  11   5       11.05       13.74     34.67 o 
   3  11   5       55.03       67.06      9.74 o 
   4  11   5       28.41       35.27     16.63 o 
   5  11   5      190.89      231.49     12.25 o 
   6  11   5      130.91      155.09     15.45 o 
   7  11   5     1164.15     1110.15     65.72 o 
   8  11   5        0.08        9.48     23.74 o 
  -9  12   5       43.00       44.65     12.53 o 
  -8  12   5      242.35      217.08     11.42 o 
  -7  12   5      229.65      250.14     19.29 o 
  -6  12   5       18.07       37.39      8.96 o 
  -5  12   5      920.49      934.17     58.10 o 
  -4  12   5      306.83      307.19     34.06 o 
  -3  12   5      447.76      463.62     50.57 o 
  -2  12   5     1269.93     1197.20    182.51 o 
  -1  12   5     6491.62     6207.87     40.59 o 
   0  12   5     4230.93     3885.35    444.27 o 
   1  12   5      631.64      611.57     36.95 o 
   2  12   5     1493.80     1337.79    193.24 o 
   3  12   5     2082.62     1904.48    176.94 o 
   4  12   5      126.89      137.92     10.47 o 
   5  12   5      490.26      537.23     21.03 o 
   6  12   5      272.92      318.88     12.84 o 
   7  12   5        1.71       24.85     11.87 o 
   8  12   5      113.95      126.73     11.25 o 
  -9  13   5       12.82       33.25     13.41 o 
  -8  13   5      127.92      119.24      9.73 o 
  -7  13   5      296.52      344.97     10.80 o 
  -6  13   5      345.62      410.28     18.92 o 
  -5  13   5      202.95      207.32     10.01 o 
  -4  13   5        0.05        7.75      9.92 o 
  -3  13   5     1807.32     1794.38    210.67 o 
  -2  13   5        0.59        4.72     13.65 o 
  -1  13   5     1172.94     1125.35     19.89 o 
   0  13   5       37.05       19.25     23.90 o 
   1  13   5      267.35      267.64     22.40 o 
   2  13   5     2835.11     2609.61    264.67 o 
   3  13   5      536.38      521.42     41.52 o 
   4  13   5       16.45       14.86     11.69 o 
   5  13   5      538.28      511.09     59.33 o 
   6  13   5      572.23      556.98     44.16 o 
   7  13   5       15.32       14.52      9.69 o 
   8  13   5        1.09       19.51     15.84 o 
  -8  14   5        1.86       15.80      8.01 o 
  -7  14   5      551.15      488.68     33.38 o 
  -6  14   5       41.44       43.35     15.36 o 
  -5  14   5     2947.18     3135.22    239.83 o 
  -4  14   5      612.36      602.26     68.45 o 
  -3  14   5      337.02      325.27     45.43 o 
  -2  14   5     1653.39     1577.59    178.76 o 
  -1  14   5        0.24        2.07     19.41 o 
   0  14   5       10.05       33.15     10.78 o 
   1  14   5     1286.90     1179.95    132.90 o 
   2  14   5        1.39       16.69     28.96 o 
   3  14   5       51.27       52.71     14.01 o 
   4  14   5     3879.99     3695.58    319.70 o 
   5  14   5        5.54        9.58     11.53 o 
   6  14   5      515.62      496.55     39.42 o 
   7  14   5      512.24      494.13     36.83 o 
  -8  15   5       13.29       -2.59     11.66 o 
  -7  15   5        0.70        2.50     11.48 o 
  -6  15   5      135.70      186.35     17.56 o 
  -5  15   5      464.25      464.80     28.52 o 
  -4  15   5      474.36      448.37     53.35 o 
  -3  15   5      213.09      205.29     24.08 o 
  -2  15   5      442.71      482.25     59.32 o 
  -1  15   5       95.05      140.43     15.14 o 
   0  15   5      120.03      123.87     12.00 o 
   1  15   5      203.82      209.83     32.07 o 
   2  15   5      279.39      264.75     25.91 o 
   3  15   5      342.21      349.13    110.74 o 
   4  15   5      293.06      257.08     19.56 o 
   5  15   5      375.75      377.69     28.58 o 
   6  15   5      181.48      201.90     21.00 o 
   7  15   5       12.90        1.12     13.16 o 
  -7  16   5        0.49        9.30      9.93 o 
  -6  16   5       22.14       48.84     11.36 o 
  -5  16   5      580.75      619.88     36.24 o 
  -4  16   5      289.59      271.64     35.76 o 
  -3  16   5        3.92       -7.44     13.12 o 
  -2  16   5      612.91      600.32     22.27 o 
  -1  16   5      840.52      929.10     24.87 o 
   0  16   5     1159.69     1196.62     26.50 o 
   1  16   5       31.75       43.04     15.69 o 
   2  16   5       88.53      124.60     14.80 o 
   3  16   5      688.06      626.83     38.07 o 
   4  16   5      137.63      141.00     22.65 o 
   5  16   5        5.36       31.53      9.56 o 
   6  16   5        0.20        2.85     10.98 o 
  -7  17   5       48.13       41.48     13.45 o 
  -6  17   5        4.20        1.65     10.74 o 
  -5  17   5       61.81       68.81     11.36 o 
  -4  17   5      498.60      479.57     27.74 o 
  -3  17   5        0.76       -7.34     14.09 o 
  -2  17   5      251.13      232.70     22.54 o 
  -1  17   5      201.59      174.01     16.86 o 
   0  17   5      209.28      227.10     22.84 o 
   1  17   5     1536.48     1577.85    176.80 o 
   2  17   5       33.82       22.70     14.80 o 
   3  17   5      155.41      164.52     47.39 o 
   4  17   5      133.87      168.66     15.21 o 
   5  17   5        2.82        3.56      9.87 o 
  -6  18   5       13.74        7.84     13.71 o 
  -5  18   5       43.07       49.50     10.61 o 
  -4  18   5       14.43       10.01     11.34 o 
  -3  18   5       15.08       23.17     14.24 o 
  -2  18   5       45.95       33.88     21.79 o 
  -1  18   5        0.26        3.17     21.60 o 
   0  18   5        5.54       -3.72     21.67 o 
   1  18   5        9.05        4.72     15.38 o 
   2  18   5       72.68       92.12     15.34 o 
   3  18   5        0.89       13.75     12.27 o 
   4  18   5        5.32       13.68     12.54 o 
  -5  19   5       19.02       27.51     10.67 o 
  -4  19   5       86.57       77.88     12.86 o 
  -3  19   5       80.56       91.24     19.98 o 
  -2  19   5      167.46      199.93     23.27 o 
  -1  19   5       55.28       66.29     21.97 o 
   0  19   5        1.47       13.37     21.54 o 
   1  19   5      494.31      541.66     25.01 o 
   2  19   5        3.39       -2.99     15.55 o 
   3  19   5        3.46      -15.63     23.34 o 
  -3  20   5       20.75       70.62     23.13 o 
  -2  20   5       66.17       82.16     23.20 o 
  -1  20   5       57.54       84.91     23.38 o 
   0  20   5      107.11      111.42     16.79 o 
   1  20   5        1.74       36.68     22.28 o 
   2  20   5        3.53        7.33     16.03 o 
 -11   0   6       17.22       77.39     21.00 o 
 -10   0   6        0.26      -13.85     13.85 o 
  -9   0   6     1034.75      847.85     22.62 o 
  -8   0   6      935.89      777.38     18.33 o 
  -7   0   6    16843.15    16405.52     54.64 o 
  -6   0   6       51.97       50.55     19.60 o 
  -5   0   6        8.93       29.78     18.49 o 
  -4   0   6    49864.32    53517.95    123.68 o 
  -3   0   6    21317.40    21226.97     78.53 o 
  -1   0   6       65.10       45.62     18.08 o 
   0   0   6       46.90       39.32     12.69 o 
   1   0   6     2046.55     1630.34     76.15 o 
   3   0   6    39187.67    48411.48   1284.40 o 
   4   0   6     7300.23     8198.22    587.68 o 
   5   0   6    18153.12    19996.44   1375.84 o 
   6   0   6     2661.89     2934.62    116.17 o 
   7   0   6      550.59      633.12     13.58 o 
   8   0   6      574.98      623.62     54.45 o 
   9   0   6        3.79       40.16     14.71 o 
  10   0   6        6.42       24.79     15.81 o 
 -11   1   6        5.28       47.19     28.74 o 
 -10   1   6       21.16       40.03      8.39 o 
  -9   1   6      283.97      315.42     18.51 o 
  -8   1   6      359.96      374.56     20.77 o 
  -7   1   6       71.62       65.00     14.68 o 
  -6   1   6     5249.36     4965.71     25.30 o 
  -5   1   6     3417.32     3366.78     91.01 o 
  -4   1   6      419.66      449.43     15.87 o 
  -3   1   6      442.33      501.53     22.92 o 
  -2   1   6     4364.03     3410.03     35.16 o 
  -1   1   6      768.03      611.44     34.64 o 
   0   1   6     8947.71     6810.09    132.09 o 
   1   1   6     1888.99     1722.19     62.74 o 
   2   1   6    13251.50    14285.01    297.73 o 
   3   1   6    10022.09    10720.66    215.90 o 
   4   1   6      852.02      812.90     22.60 o 
   5   1   6     5264.46     5709.27    183.03 o 
   6   1   6      940.35      962.20     25.19 o 
   7   1   6      339.61      283.80     13.08 o 
   8   1   6       45.78       65.96     15.83 o 
   9   1   6        1.91       13.39     12.26 o 
  10   1   6        1.73       22.49      9.65 o 
 -11   2   6       83.77       65.27     13.42 o 
 -10   2   6       23.69        0.81     15.02 o 
  -9   2   6      517.45      466.58     27.98 o 
  -8   2   6        7.62       29.80      9.73 o 
  -7   2   6     3385.72     3448.47    165.68 o 
  -6   2   6     2443.46     2427.10     86.36 o 
  -5   2   6       10.09       24.14     29.81 o 
  -4   2   6     2245.13     2545.31    191.43 o 
  -2   2   6    10363.86     8801.87     50.73 o 
  -1   2   6    16173.80    11929.90    364.94 o 
   0   2   6    34798.64    28033.44    101.04 o 
   1   2   6    19123.62    18703.05    988.61 o 
   2   2   6    13781.11    14625.36    639.61 o 
   3   2   6     2043.96     1961.53     36.93 o 
   4   2   6     1170.44     1337.28     20.25 o 
   5   2   6      761.84      839.92     27.82 o 
   6   2   6     2002.88     2031.67     67.18 o 
   7   2   6       44.96       98.09     11.84 o 
   8   2   6     1823.96     1798.71     20.32 o 
   9   2   6       77.74       60.70     11.85 o 
  10   2   6        4.74       24.00     12.34 o 
 -11   3   6        0.85       -0.94     14.08 o 
 -10   3   6      781.45      733.57     12.12 o 
  -9   3   6      340.59      326.50      9.14 o 
  -8   3   6        0.36       -4.61      8.68 o 
  -7   3   6      892.55      893.82     16.79 o 
  -6   3   6     6403.27     6671.01    231.59 o 
  -5   3   6      189.40      240.67     28.17 o 
  -4   3   6     9636.45     9546.15    639.88 o 
  -3   3   6     1527.77     1464.46     29.37 o 
  -2   3   6     6332.95     5591.76    868.77 o 
  -1   3   6    65862.73    50786.65   3497.87 o 
   0   3   6    16424.16    13629.63   1278.89 o 
   1   3   6      980.59      757.29     54.86 o 
   2   3   6     2757.49     2799.36    176.86 o 
   3   3   6     2283.68     2489.31     92.80 o 
   4   3   6      185.83      260.41     15.61 o 
   5   3   6     5499.50     5748.89    221.86 o 
   6   3   6     1259.94     1289.62     59.91 o 
   7   3   6       17.08       15.30     10.37 o 
   8   3   6      538.97      512.75     17.15 o 
   9   3   6      966.92      901.77     26.59 o 
  10   3   6      246.34      201.59     15.07 o 
 -11   4   6        0.12       -7.50     16.74 o 
 -10   4   6       42.32       53.92     18.70 o 
  -9   4   6        3.25       52.92     16.36 o 
  -8   4   6        1.66       23.13     22.02 o 
  -7   4   6     1467.10     1550.94     80.26 o 
  -6   4   6      175.91      192.24     16.74 o 
  -5   4   6       31.83       59.92     19.30 o 
  -4   4   6     2034.48     2158.98    191.26 o 
  -3   4   6     1481.44     1664.28     29.58 o 
  -2   4   6      140.87      191.25     34.19 o 
  -1   4   6      310.62      228.24     12.50 o 
   0   4   6       77.26       95.11     14.01 o 
   1   4   6      445.10      379.17     39.98 o 
   2   4   6     2841.34     2665.03    203.71 o 
   3   4   6     1879.63     1901.64    107.77 o 
   4   4   6      148.77      164.01     12.80 o 
   5   4   6      824.66      860.10     40.33 o 
   6   4   6      440.51      465.72     24.68 o 
   7   4   6      103.20      151.46      9.49 o 
   8   4   6        0.70        3.82      9.15 o 
   9   4   6        8.08        2.55      8.85 o 
  10   4   6        8.40       21.88      9.42 o 
 -11   5   6        0.87       20.12      9.70 o 
 -10   5   6     1051.81     1049.31     53.32 o 
  -9   5   6      734.85      730.08     38.56 o 
  -8   5   6       38.36       49.16     14.05 o 
  -7   5   6     1164.74     1268.52     37.20 o 
  -6   5   6     9466.42    10250.60    373.38 o 
  -5   5   6       56.68      101.35     20.04 o 
  -4   5   6     5752.26     6522.38     31.08 o 
  -3   5   6      283.94      299.11     14.67 o 
  -2   5   6      185.36      146.53     42.39 o 
  -1   5   6    43848.89    30017.62    691.79 o 
   0   5   6    33168.22    25520.04    273.37 o 
   1   5   6     1065.71      885.99     86.59 o 
   2   5   6       58.73       60.20      8.96 o 
   3   5   6     6008.15     6053.59    420.90 o 
   4   5   6      103.39      181.37     24.91 o 
   5   5   6    11433.94    12720.18    492.61 o 
   6   5   6      478.74      449.42     33.40 o 
   7   5   6        0.68        6.01     12.08 o 
   8   5   6     1076.63     1023.47     51.58 o 
   9   5   6      820.31      748.73     18.04 o 
  10   5   6      199.14      148.61      9.56 o 
 -11   6   6       29.82       65.30     10.86 o 
 -10   6   6       80.10       60.91      9.60 o 
  -9   6   6      445.01      453.07     12.21 o 
  -8   6   6       78.28       93.47      8.90 o 
  -7   6   6       27.55       65.19      9.55 o 
  -6   6   6        1.23       23.32      9.61 o 
  -5   6   6        7.64       48.52     18.61 o 
  -4   6   6      124.67      140.92     14.38 o 
  -3   6   6     9751.38     9049.11   1962.55 o 
  -2   6   6      611.98      671.28    178.52 o 
  -1   6   6     1535.46     1097.43    144.45 o 
   0   6   6     5295.06     3646.80    260.26 o 
   1   6   6     2431.44     2096.48    227.71 o 
   2   6   6      135.67      208.85     38.32 o 
   3   6   6      749.55      860.45     50.30 o 
   4   6   6        1.31        3.56     13.35 o 
   5   6   6      267.07      270.59     15.40 o 
   6   6   6      524.19      543.64     30.79 o 
   7   6   6       13.47       35.42     14.00 o 
   8   6   6      762.73      639.70     24.59 o 
   9   6   6       26.11       45.37      8.88 o 
 -11   7   6        1.61        4.75     30.35 o 
 -10   7   6      275.36      307.02     11.46 o 
  -9   7   6      660.58      646.22     20.54 o 
  -8   7   6       98.48       79.12     10.73 o 
  -7   7   6      262.62      266.45     26.24 o 
  -6   7   6     5986.31     6409.77    327.98 o 
  -5   7   6     2357.18     2373.51    135.98 o 
  -4   7   6     2364.18     2513.79    298.00 o 
  -3   7   6      214.61      257.44     41.92 o 
  -2   7   6     2883.24     2388.55    666.14 o 
  -1   7   6     2190.20     1326.38     21.70 o 
   0   7   6    15515.28    12085.85    976.61 o 
   1   7   6      249.88      162.63     21.61 o 
   2   7   6     3180.70     2956.80    235.35 o 
   3   7   6     9830.69     9700.99    789.56 o 
   4   7   6      848.77      834.86     40.11 o 
   5   7   6     3873.11     4082.81    198.84 o 
   6   7   6      114.93      106.27      8.96 o 
   7   7   6      655.33      642.84     26.16 o 
   8   7   6      306.15      311.97     23.24 o 
   9   7   6      326.72      297.64     19.26 o 
 -11   8   6        3.26       32.65     41.87 o 
 -10   8   6       29.67       37.92     10.78 o 
  -9   8   6      674.42      569.74     12.24 o 
  -8   8   6      491.84      525.08     23.68 o 
  -7   8   6     3914.44     4166.96    147.24 o 
  -6   8   6       66.81       93.43     10.03 o 
  -5   8   6       74.99      103.68     16.87 o 
  -4   8   6     9343.02     9710.76   1263.16 o 
  -3   8   6     4174.63     4264.30    688.32 o 
  -2   8   6      580.64      452.25    111.99 o 
  -1   8   6     1189.92      991.23     62.75 o 
   0   8   6        2.14        3.10      8.95 o 
   1   8   6     1942.75     1624.05     97.92 o 
   2   8   6    12174.11    11063.79   1054.58 o 
   3   8   6     8451.32     8624.49    589.42 o 
   4   8   6     4161.25     4169.25    252.61 o 
   5   8   6     3796.20     3756.35    268.21 o 
   6   8   6      506.66      530.62     17.46 o 
   7   8   6      292.51      272.19     17.93 o 
   8   8   6      349.40      299.21     17.68 o 
   9   8   6        9.52       16.54      9.24 o 
 -10   9   6      113.38      173.46     35.92 o 
  -9   9   6       20.21       26.91      9.43 o 
  -8   9   6       74.58       94.02     11.04 o 
  -7   9   6       24.96       83.47     15.00 o 
  -6   9   6      309.58      310.88     19.08 o 
  -5   9   6      651.49      683.63     38.05 o 
  -4   9   6     5095.38     5430.24    631.76 o 
  -3   9   6     1815.49     1796.89    287.79 o 
  -2   9   6     1200.28     1084.09    235.85 o 
  -1   9   6    10431.38     8026.82    235.36 o 
   0   9   6       52.77       90.23     15.57 o 
   1   9   6      511.46      462.76     32.35 o 
   2   9   6     6396.71     5123.00    464.61 o 
   3   9   6     2815.29     2693.67    247.10 o 
   4   9   6      422.82      406.30     37.93 o 
   5   9   6      406.00      424.02     27.08 o 
   6   9   6      607.63      670.52     41.74 o 
   7   9   6       10.76       19.90      9.74 o 
   8   9   6      129.12      164.39      9.94 o 
   9   9   6      106.64      112.76     11.82 o 
 -10  10   6       51.03       34.69     11.09 o 
  -9  10   6      214.63      261.78     11.24 o 
  -8  10   6       26.33       83.05     19.37 o 
  -7  10   6     1251.15     1432.17     64.59 o 
  -6  10   6      656.47      758.16     54.23 o 
  -5  10   6       14.80       34.97     11.72 o 
  -4  10   6      411.71      452.50     50.19 o 
  -3  10   6    20857.70    20796.47   3524.40 o 
  -2  10   6      283.27      280.71     34.17 o 
  -1  10   6     3211.19     2579.25    100.67 o 
   0  10   6    10373.38     8593.44    799.40 o 
   1  10   6     4931.46     4159.70    346.11 o 
   2  10   6     4855.02     4256.52    489.42 o 
   3  10   6     2394.11     2176.08    240.46 o 
   4  10   6      503.23      473.91     45.31 o 
   5  10   6       69.40      110.96     17.05 o 
   6  10   6      827.75      831.63     54.67 o 
   7  10   6        7.68       34.15     10.42 o 
   8  10   6      992.72      777.31     49.63 o 
 -10  11   6       23.12       36.24     22.95 o 
  -9  11   6        7.90       25.75     10.73 o 
  -8  11   6       28.40       21.93     13.68 o 
  -7  11   6       89.95       80.54     10.90 o 
  -6  11   6      779.24      781.50     39.83 o 
  -5  11   6      335.09      333.70     19.36 o 
  -4  11   6      228.68      277.15     26.64 o 
  -3  11   6        4.43       29.86     14.33 o 
  -2  11   6     2219.35     1677.86     29.62 o 
  -1  11   6     7074.97     6258.20     39.68 o 
   0  11   6       64.46      104.20     23.81 o 
   1  11   6     1167.57     1027.94     72.56 o 
   2  11   6      566.60      517.89     48.20 o 
   3  11   6      244.92      240.64     18.03 o 
   4  11   6       75.24       92.03     13.49 o 
   5  11   6       64.75       51.46     13.02 o 
   6  11   6      367.65      337.90     33.15 o 
   7  11   6      246.43      294.49     18.57 o 
   8  11   6        0.28       14.74     10.89 o 
  -9  12   6       37.25       45.21     10.70 o 
  -8  12   6        0.70       27.23     14.34 o 
  -7  12   6     1310.12     1436.31     81.38 o 
  -6  12   6       27.69       44.42      9.28 o 
  -5  12   6       24.03       38.84      8.95 o 
  -4  12   6     1758.16     1831.07    207.66 o 
  -3  12   6      282.16      254.97     27.95 o 
  -2  12   6      291.88      258.03     19.25 o 
  -1  12   6      108.78      148.81     14.59 o 
   0  12   6      793.36      711.44     46.14 o 
   1  12   6      489.22      432.10     24.53 o 
   2  12   6     1638.83     1384.83    105.39 o 
   3  12   6     3623.63     3315.48    351.15 o 
   4  12   6      713.06      679.21     91.61 o 
   5  12   6      811.54      851.31     79.60 o 
   6  12   6      450.62      450.37     23.36 o 
   7  12   6      165.38      194.31     12.86 o 
   8  12   6       15.22       37.49     12.85 o 
  -9  13   6       73.02       88.84     14.47 o 
  -8  13   6       23.37       35.11     10.80 o 
  -7  13   6      201.09      186.91     10.78 o 
  -6  13   6     2228.71     2229.23    127.25 o 
  -5  13   6       54.24       99.40     10.79 o 
  -4  13   6      239.29      272.11     29.48 o 
  -3  13   6      131.00      129.63     11.16 o 
  -2  13   6      110.80      103.87     18.38 o 
  -1  13   6     3003.74     2961.38     26.26 o 
   0  13   6      332.90      290.39     35.00 o 
   1  13   6      119.08      129.50     18.75 o 
   2  13   6      505.55      385.52     15.10 o 
   3  13   6     1441.15     1338.94    180.68 o 
   4  13   6        4.09       -2.83     17.77 o 
   5  13   6     2180.04     1981.16    183.02 o 
   6  13   6        0.52        9.19     20.22 o 
   7  13   6       50.98       53.83     17.15 o 
  -8  14   6       33.05       80.68     10.98 o 
  -7  14   6      128.18      129.83     10.92 o 
  -6  14   6      277.75      324.70     28.45 o 
  -5  14   6      120.64      133.76     11.52 o 
  -4  14   6       54.40       50.97     11.57 o 
  -3  14   6       26.47       55.04     10.83 o 
  -2  14   6       28.70       12.45     13.67 o 
  -1  14   6      295.80      323.10     21.02 o 
   0  14   6      485.88      470.77     57.44 o 
   1  14   6       96.42      132.89     25.80 o 
   2  14   6       95.38      101.80     41.70 o 
   3  14   6       34.87       52.46     12.04 o 
   4  14   6       54.86       71.99     45.35 o 
   5  14   6      283.56      280.67     26.95 o 
   6  14   6       21.68        8.73     13.65 o 
   7  14   6       95.48      119.03     22.94 o 
  -8  15   6        0.15       16.16     10.14 o 
  -7  15   6       31.52       39.76      9.66 o 
  -6  15   6      925.89      891.25     53.49 o 
  -5  15   6       72.72       98.87     11.00 o 
  -4  15   6      322.14      351.37     45.28 o 
  -3  15   6        0.10        8.96     10.85 o 
  -2  15   6       19.48       39.49     19.65 o 
  -1  15   6     2619.77     2750.61     30.25 o 
   0  15   6     1623.80     1620.99    141.28 o 
   1  15   6       72.16      114.31     31.68 o 
   2  15   6       29.28       -9.90     14.51 o 
   3  15   6     1612.83     1428.43    200.38 o 
   4  15   6      321.56      287.00     15.40 o 
   5  15   6      382.54      342.72     34.85 o 
   6  15   6        0.14        4.12     10.10 o 
  -7  16   6       91.60       74.18     10.06 o 
  -6  16   6       72.85       59.74     19.75 o 
  -5  16   6       96.10       98.67     10.25 o 
  -4  16   6      390.76      383.62     56.23 o 
  -3  16   6       26.22       25.62     12.78 o 
  -2  16   6        8.72       32.29     20.81 o 
  -1  16   6       14.50       28.99     15.26 o 
   0  16   6       84.41       96.03     15.63 o 
   1  16   6      376.73      422.34     61.68 o 
   2  16   6     1026.48     1074.96    136.73 o 
   3  16   6       39.70       41.32     17.58 o 
   4  16   6      662.82      613.56     95.27 o 
   5  16   6      146.11      145.60     15.57 o 
   6  16   6        1.54       10.13     11.72 o 
  -6  17   6        1.84        6.13     11.23 o 
  -5  17   6       13.57        6.32      9.02 o 
  -4  17   6      177.57      230.73     25.64 o 
  -3  17   6        8.90       25.21     14.59 o 
  -2  17   6      276.78      241.76     22.48 o 
  -1  17   6     1410.03     1594.68     27.87 o 
   0  17   6        0.30       24.53     14.71 o 
   1  17   6       31.39       50.94     15.59 o 
   2  17   6      262.10      255.55     49.85 o 
   3  17   6       62.14       55.35     12.36 o 
   4  17   6        2.12       45.70     21.18 o 
   5  17   6       94.25       88.34     31.87 o 
  -5  18   6       16.93       25.88     10.61 o 
  -4  18   6       67.57       72.36     14.77 o 
  -3  18   6      681.31      688.31     19.15 o 
  -2  18   6      234.96      237.62     17.10 o 
  -1  18   6      180.49      249.84     16.06 o 
   0  18   6      702.67      777.74     25.46 o 
   1  18   6       87.38      125.93     48.50 o 
   2  18   6      205.28      205.78     15.37 o 
   3  18   6        1.29       15.09     12.23 o 
   4  18   6       37.53       51.83     33.48 o 
  -4  19   6        0.72        6.82     15.73 o 
  -3  19   6       29.28       55.24     22.71 o 
  -2  19   6      295.43      360.10     23.77 o 
  -1  19   6       94.16      122.28     21.86 o 
   0  19   6       11.32       -8.97     21.97 o 
   1  19   6       67.49       84.55     22.46 o 
   2  19   6       52.55       49.10     13.10 o 
   3  19   6       73.38       70.69     13.15 o 
  -2  20   6        5.37       41.26     22.15 o 
  -1  20   6        1.34       21.12     22.58 o 
   0  20   6        4.21       31.86     22.46 o 
   1  20   6       32.40       14.34     22.95 o 
 -11   1   7      275.80      270.42     66.65 o 
 -10   1   7        7.21       12.60     14.35 o 
  -9   1   7        3.09       -2.62     11.12 o 
  -8   1   7     5947.78     5475.34     66.08 o 
  -7   1   7      484.44      447.45     13.47 o 
  -6   1   7     1862.96     1754.80     15.57 o 
  -5   1   7       57.49       78.99     10.99 o 
  -4   1   7     2950.04     2812.67    168.40 o 
  -3   1   7    15231.85    13787.19     60.62 o 
  -2   1   7    43002.42    39261.90   2141.82 o 
  -1   1   7     2874.68     1971.44     31.95 o 
   0   1   7       14.19      188.36     77.92 o 
   1   1   7    28757.21    28176.02   1201.82 o 
   2   1   7     6249.54     6518.61    125.50 o 
   3   1   7    26215.59    31374.34    414.36 o 
   4   1   7       23.14       54.08     13.20 o 
   5   1   7      207.31      186.95      7.79 o 
   6   1   7     2384.02     2466.66     25.12 o 
   7   1   7     3813.95     3784.35     54.97 o 
   8   1   7       40.89       64.70     11.76 o 
   9   1   7        0.15        2.28     15.76 o 
  10   1   7       42.12       52.72     10.20 o 
 -11   2   7      105.12       68.87     15.78 o 
 -10   2   7      406.14      326.01     23.26 o 
  -9   2   7      515.05      435.94     22.42 o 
  -8   2   7      140.41      165.26     12.22 o 
  -7   2   7      787.36      781.07     21.82 o 
  -6   2   7     4030.19     3983.89    153.69 o 
  -5   2   7     6372.16     6424.42    558.51 o 
  -4   2   7      279.10      257.18     10.78 o 
  -3   2   7     1223.75     1274.86     22.37 o 
  -2   2   7      154.12      144.28     20.47 o 
  -1   2   7      466.76      351.06     19.00 o 
   0   2   7     1776.47     1506.25     73.02 o 
   1   2   7    40573.98    39531.35   3732.94 o 
   2   2   7     4232.89     4085.40    158.47 o 
   3   2   7     4061.07     4255.45     91.67 o 
   4   2   7     9050.23     9865.35    255.57 o 
   5   2   7      133.24      191.85     15.96 o 
   6   2   7      260.15      305.42      9.55 o 
   7   2   7        1.14       38.80      9.42 o 
   8   2   7        1.00       -8.67      8.67 o 
   9   2   7      208.96      192.58     24.76 o 
  10   2   7      259.13      186.81     15.22 o 
 -11   3   7      100.01      110.93     31.99 o 
 -10   3   7        0.04        4.83     20.61 o 
  -9   3   7      129.37      176.69     18.60 o 
  -8   3   7      693.28      756.19     40.38 o 
  -7   3   7      583.83      579.50     28.25 o 
  -6   3   7      456.09      450.25     16.18 o 
  -5   3   7     2680.78     2828.01    157.94 o 
  -4   3   7     4618.69     5024.00     40.27 o 
  -3   3   7    11764.87    12560.46     63.53 o 
  -2   3   7    33875.68    28600.35     88.19 o 
  -1   3   7     5335.99     3970.87    158.22 o 
   0   3   7    11190.73     9084.79    663.54 o 
   1   3   7     3894.72     3343.00    246.20 o 
   2   3   7      340.30      430.67     19.43 o 
   3   3   7       56.30       96.07     16.22 o 
   4   3   7     2605.19     2850.22    182.50 o 
   5   3   7       82.21      128.96     10.00 o 
   6   3   7       95.84       94.57      9.00 o 
   7   3   7     3965.44     3937.61    128.72 o 
   8   3   7      159.33      138.53     10.62 o 
   9   3   7       18.24       20.05      8.85 o 
 -11   4   7      436.12      348.85     11.85 o 
 -10   4   7      353.93      292.28     12.09 o 
  -9   4   7      583.98      661.26     11.29 o 
  -8   4   7      175.41      139.51     16.28 o 
  -7   4   7        3.36       11.83     13.60 o 
  -6   4   7      254.06      257.48     16.34 o 
  -5   4   7    24177.51    25312.57   1762.84 o 
  -4   4   7     5232.69     5706.08     42.72 o 
  -3   4   7    11057.19    10630.20   1619.10 o 
  -2   4   7    43227.13    34251.60     95.56 o 
  -1   4   7      219.49      156.26     15.42 o 
   0   4   7    16577.92    12942.79   1451.07 o 
   1   4   7      775.19      502.42     56.79 o 
   2   4   7     3293.97     3172.15    213.63 o 
   3   4   7     3963.32     4273.18    301.43 o 
   4   4   7     4609.88     4835.42    221.31 o 
   5   4   7     5193.45     5302.46    211.06 o 
   6   4   7     4475.34     4417.53    158.08 o 
   7   4   7       11.27       62.54     17.59 o 
   8   4   7      429.07      411.78     26.22 o 
   9   4   7     1156.48     1026.82     41.03 o 
 -11   5   7       19.17       -2.53      9.87 o 
 -10   5   7       17.10        8.43     10.95 o 
  -9   5   7       17.76       18.19     10.43 o 
  -8   5   7       70.99      124.34     12.54 o 
  -7   5   7      167.10       97.77     11.18 o 
  -6   5   7      844.22      903.87     39.99 o 
  -5   5   7     1081.45     1063.79    106.33 o 
  -4   5   7     8053.75     9340.73     53.36 o 
  -3   5   7      361.17      370.95     68.99 o 
  -2   5   7     1219.58      986.22    253.96 o 
  -1   5   7     8629.51     6140.24    666.45 o 
   0   5   7     5764.70     4450.37    698.83 o 
   1   5   7        2.57       15.50      7.93 o 
   2   5   7     2497.07     2524.93    149.74 o 
   3   5   7     3893.25     3761.69    294.05 o 
   4   5   7     3499.22     3373.57    155.17 o 
   5   5   7       60.94       69.68      9.22 o 
   6   5   7      749.64      850.74     32.91 o 
   7   5   7      607.59      549.17     22.80 o 
   8   5   7       98.62      124.65      8.96 o 
   9   5   7      116.60      106.14     11.35 o 
 -11   6   7      122.50      108.46     11.30 o 
 -10   6   7      399.81      352.94     20.60 o 
  -9   6   7     1139.90     1205.38     38.77 o 
  -8   6   7      465.86      533.49     11.59 o 
  -7   6   7      559.63      595.71     19.59 o 
  -6   6   7     3562.75     3924.49    237.04 o 
  -5   6   7     8213.00     9048.85    765.02 o 
  -4   6   7      292.17      295.37     43.35 o 
  -3   6   7      120.73      164.67     25.90 o 
  -2   6   7      127.55      130.85     43.49 o 
  -1   6   7      154.06      129.96     26.16 o 
   0   6   7     2724.98     2043.19    388.44 o 
   1   6   7    40841.83    33368.38     60.94 o 
   2   6   7     2285.04     1887.04    197.94 o 
   3   6   7     4314.59     4150.69    327.11 o 
   4   6   7    15010.55    15976.30   1152.61 o 
   5   6   7      475.58      492.72     46.28 o 
   6   6   7      383.15      409.41     18.70 o 
   7   6   7      119.27       94.83      8.37 o 
   8   6   7        4.96       20.19     12.56 o 
   9   6   7      236.59      213.24     13.25 o 
 -11   7   7       22.09       39.60     12.88 o 
 -10   7   7       34.26        8.96     12.36 o 
  -9   7   7       12.32       26.26     14.11 o 
  -8   7   7     2807.02     2631.73    101.44 o 
  -7   7   7       45.97       42.70      9.53 o 
  -6   7   7       14.78       65.47     22.45 o 
  -5   7   7      873.96      901.22     62.25 o 
  -4   7   7       32.07       45.27     13.46 o 
  -3   7   7     1977.04     1600.41    482.92 o 
  -2   7   7     4788.19     4020.32   1296.38 o 
  -1   7   7     8284.51     5849.19     31.98 o 
   0   7   7     2942.41     2150.76    154.38 o 
   1   7   7     5804.04     4549.16    548.82 o 
   2   7   7     3471.60     3027.08    301.40 o 
   3   7   7    11411.33    11267.19    953.52 o 
   4   7   7       35.47       27.47     16.79 o 
   5   7   7      337.25      390.31     23.82 o 
   6   7   7      974.68     1009.83     29.05 o 
   7   7   7      836.54      811.46     17.91 o 
   8   7   7        3.29       15.55      9.08 o 
   9   7   7       22.92        5.80     10.07 o 
 -10   8   7        0.73       17.88     12.34 o 
  -9   8   7      264.52      244.00     11.36 o 
  -8   8   7      336.53      382.13     18.20 o 
  -7   8   7      247.12      291.18     12.91 o 
  -6   8   7      106.10      178.42     11.42 o 
  -5   8   7     3559.82     3781.82    321.60 o 
  -4   8   7     2235.68     2292.99    217.90 o 
  -3   8   7      641.50      590.21    110.22 o 
  -2   8   7     1856.75     1499.27    421.95 o 
  -1   8   7       24.17       31.66     16.54 o 
   0   8   7     4734.55     3579.19    299.87 o 
   1   8   7      566.67      418.20     12.12 o 
   2   8   7      286.58      229.11     20.33 o 
   3   8   7     2792.61     2633.88    209.81 o 
   4   8   7      268.88      243.95     21.45 o 
   5   8   7      397.50      425.54     30.04 o 
   6   8   7       39.39       61.25      8.63 o 
   7   8   7        9.87       39.61     10.16 o 
   8   8   7      155.27      118.47     12.63 o 
   9   8   7      213.21      187.27     16.96 o 
 -10   9   7        0.06        3.27     12.35 o 
  -9   9   7       14.42       33.07     14.47 o 
  -8   9   7     2702.84     2561.64    142.20 o 
  -7   9   7      284.42      323.05     16.96 o 
  -6   9   7      169.83      234.76     11.67 o 
  -5   9   7        3.22      266.11    127.30 o 
  -4   9   7     1582.79     1582.89    152.83 o 
  -3   9   7     3476.57     3126.83    705.64 o 
  -2   9   7     7700.99     6559.34   1477.53 o 
  -1   9   7      270.07      257.26     23.63 o 
   0   9   7       78.63       78.51     10.18 o 
   1   9   7    11289.40     9092.62    777.17 o 
   2   9   7      499.08      446.48     29.50 o 
   3   9   7     3189.72     2800.28    257.55 o 
   4   9   7      101.04      101.36     13.82 o 
   5   9   7       75.78       89.08     10.48 o 
   6   9   7      141.92      147.68     10.20 o 
   7   9   7     2366.62     2202.15     96.46 o 
   8   9   7       15.52       39.21      9.78 o 
 -10  10   7       46.65       47.42     16.95 o 
  -9  10   7       17.30       30.08      9.33 o 
  -8  10   7       69.26      107.89     10.92 o 
  -7  10   7      495.27      553.00     23.08 o 
  -6  10   7        4.39        7.94     10.88 o 
  -5  10   7      254.34      264.98     18.43 o 
  -4  10   7       88.00      116.03     23.87 o 
  -3  10   7       30.81       56.38     12.54 o 
  -2  10   7     1508.38     1143.39    120.81 o 
  -1  10   7     1265.05     1162.25     24.06 o 
   0  10   7       44.79       76.54     13.26 o 
   1  10   7      389.66      354.94     12.05 o 
   2  10   7     1434.11     1163.89     62.84 o 
   3  10   7       37.36       39.71     11.93 o 
   4  10   7        7.05       24.40      9.73 o 
   5  10   7       39.27       61.09      9.82 o 
   6  10   7       15.59       27.00     11.56 o 
   7  10   7      271.20      263.96     44.40 o 
   8  10   7        0.15        8.68     16.32 o 
 -10  11   7        0.09       -1.21     11.76 o 
  -9  11   7       37.48       17.66     10.78 o 
  -8  11   7      875.93      904.01     25.38 o 
  -7  11   7      136.77      129.77     18.38 o 
  -6  11   7      284.45      292.53     25.34 o 
  -5  11   7      608.82      705.66     71.71 o 
  -4  11   7      972.13      876.22    140.45 o 
  -3  11   7     4433.12     4016.32    714.52 o 
  -2  11   7     3674.75     3112.13     30.61 o 
  -1  11   7       92.72      141.60     20.45 o 
   0  11   7     1843.83     1621.82    152.37 o 
   1  11   7      873.09      749.64     61.03 o 
   2  11   7      267.49      299.42     15.46 o 
   3  11   7      322.93      256.29     10.19 o 
   4  11   7     1272.12     1252.82    116.08 o 
   5  11   7      115.84      135.79     11.57 o 
   6  11   7      328.93      333.99     47.08 o 
   7  11   7     1741.93     1546.88    111.51 o 
   8  11   7       81.00       95.97     11.35 o 
  -9  12   7       10.61       34.71     12.51 o 
  -8  12   7       67.21       61.94     12.75 o 
  -7  12   7      138.55      155.32     12.42 o 
  -6  12   7        2.00       -3.15      8.37 o 
  -5  12   7     2812.52     2830.54    242.27 o 
  -4  12   7      470.29      430.43     47.90 o 
  -3  12   7     1854.02     1656.29    128.83 o 
  -2  12   7     6052.54     5323.40     36.33 o 
  -1  12   7        0.39       33.50     19.77 o 
   0  12   7     3050.82     2817.22    201.34 o 
   1  12   7      594.49      555.58     54.11 o 
   2  12   7      117.30      177.05     13.75 o 
   3  12   7       48.31       34.55     38.15 o 
   4  12   7      441.89      422.16     45.25 o 
   5  12   7      513.06      501.60     46.05 o 
   6  12   7     1137.28     1005.81     98.53 o 
   7  12   7       11.25       38.15     10.95 o 
  -9  13   7        0.02       -8.44      9.90 o 
  -8  13   7      205.94      245.57     29.77 o 
  -7  13   7        1.76       24.02     10.64 o 
  -6  13   7      175.47      186.62     24.98 o 
  -5  13   7        4.09        7.78     10.22 o 
  -4  13   7      549.38      550.54     69.90 o 
  -3  13   7      407.40      373.69     16.77 o 
  -2  13   7       93.85      132.31     19.05 o 
  -1  13   7     2365.89     2282.51     27.65 o 
   0  13   7       36.75       61.06     13.21 o 
   1  13   7      298.39      232.69     29.55 o 
   2  13   7      368.89      360.87     55.66 o 
   3  13   7     1309.41     1202.46    136.94 o 
   4  13   7      298.00      277.85     44.88 o 
   5  13   7       20.89       29.53     13.24 o 
   6  13   7      355.36      324.34     32.46 o 
   7  13   7        0.01       -2.60     14.19 o 
  -8  14   7        9.44       14.95     15.70 o 
  -7  14   7      267.56      263.73     13.62 o 
  -6  14   7      624.24      623.33     52.23 o 
  -5  14   7     1048.41     1133.40     63.15 o 
  -4  14   7       65.48       56.30     10.44 o 
  -3  14   7        5.82       16.16     11.93 o 
  -2  14   7      125.37      135.07     19.05 o 
  -1  14   7     1267.37     1260.41     24.68 o 
   0  14   7      305.14      320.83     21.08 o 
   1  14   7     4987.51     4558.07    542.71 o 
   2  14   7     2215.67     2001.46    171.48 o 
   3  14   7      142.76      178.71     33.92 o 
   4  14   7     1946.02     1795.85    196.22 o 
   5  14   7      147.03      120.20     11.00 o 
   6  14   7      123.04      114.21     10.68 o 
  -8  15   7      205.59      187.36     11.91 o 
  -7  15   7        0.07       -0.89     10.76 o 
  -6  15   7        4.19       24.14     10.71 o 
  -5  15   7      490.76      518.82     44.09 o 
  -4  15   7       75.16       80.94     12.37 o 
  -3  15   7       28.07       17.70     19.41 o 
  -2  15   7       16.96       15.87     13.61 o 
  -1  15   7       65.46       84.37     15.08 o 
   0  15   7      774.99      713.01     17.05 o 
   1  15   7      487.36      476.92     26.79 o 
   2  15   7      803.41      770.96    112.70 o 
   3  15   7      760.74      665.38     70.71 o 
   4  15   7       14.23       18.32     11.58 o 
   5  15   7       55.23       61.72     12.52 o 
   6  15   7       64.27       50.25     13.02 o 
  -7  16   7        5.10       20.57     11.12 o 
  -6  16   7       48.26       69.47     10.86 o 
  -5  16   7      620.87      560.35     58.73 o 
  -4  16   7       77.16       62.61     13.15 o 
  -3  16   7      624.46      634.91     23.74 o 
  -2  16   7      475.49      448.41     22.56 o 
  -1  16   7      215.53      180.93     15.88 o 
   0  16   7     1022.72     1092.46     25.01 o 
   1  16   7       44.37       53.19     21.09 o 
   2  16   7       23.10       48.97     14.82 o 
   3  16   7      380.49      384.37     42.36 o 
   4  16   7       86.19       73.40     15.42 o 
   5  16   7      241.79      222.83     16.14 o 
  -6  17   7       30.25       33.22     10.19 o 
  -5  17   7       17.61       14.95     10.24 o 
  -4  17   7      677.69      558.54     22.40 o 
  -3  17   7      434.14      460.39     23.29 o 
  -2  17   7      726.64      811.83     25.09 o 
  -1  17   7      260.01      306.25     22.97 o 
   0  17   7        7.82       28.44     20.69 o 
   1  17   7      539.88      546.53     56.39 o 
   2  17   7       12.67       17.61     12.01 o 
   3  17   7      165.61      132.57     27.42 o 
   4  17   7       56.47       87.72     15.58 o 
   5  17   7        0.69       -3.30     22.58 o 
  -5  18   7       49.51       36.86     11.94 o 
  -4  18   7        0.62       15.32     16.05 o 
  -3  18   7        5.45      -20.08     22.34 o 
  -2  18   7        0.10        8.60     22.15 o 
  -1  18   7       19.53       31.13     21.85 o 
   0  18   7        4.22       70.37     21.73 o 
   1  18   7       88.22       83.00     15.30 o 
   2  18   7       20.08       55.14     12.27 o 
   3  18   7        0.08       10.29     21.94 o 
  -4  19   7      285.80      254.39     17.47 o 
  -3  19   7      252.68      280.93     24.37 o 
  -2  19   7      256.60      298.47     23.70 o 
  -1  19   7       25.63       30.52     21.97 o 
   0  19   7        0.05       28.68     15.38 o 
   1  19   7       78.19       93.58     22.40 o 
   2  19   7       98.75       84.10     16.42 o 
 -11   0   8       38.22       19.78     22.03 o 
 -10   0   8      349.61      328.92     22.12 o 
  -9   0   8      584.01      414.39     21.72 o 
  -8   0   8      409.44      442.27     22.01 o 
  -7   0   8     7928.89     8120.36     42.41 o 
  -6   0   8     1282.70     1252.05     19.36 o 
  -5   0   8      655.47      647.86     20.10 o 
  -4   0   8     1712.48     1450.77     20.81 o 
  -2   0   8     6801.79     5299.87     37.24 o 
   0   0   8      318.19      436.53    135.07 o 
   1   0   8      757.76      811.81     81.85 o 
   3   0   8     3160.37     3537.38     27.07 o 
   4   0   8      856.31     1028.57     17.14 o 
   5   0   8     1585.71     1604.27     18.01 o 
   6   0   8      256.36      282.78     15.37 o 
   7   0   8      904.73      936.83     50.52 o 
   8   0   8     1272.97     1151.15     37.02 o 
   9   0   8      237.06      207.42     29.38 o 
 -11   1   8       40.48       24.88     12.64 o 
 -10   1   8      134.94       98.72     14.80 o 
  -9   1   8      115.90      112.86     19.23 o 
  -8   1   8      232.39      254.65     72.83 o 
  -7   1   8      286.86      229.80     27.01 o 
  -6   1   8      331.04      317.65     17.70 o 
  -5   1   8     1365.51     1332.57     66.57 o 
  -4   1   8       25.76       64.32     18.43 o 
  -2   1   8      145.75      148.72     18.94 o 
  -1   1   8        0.68        1.08     12.33 o 
   0   1   8    24970.59    21813.67    538.32 o 
   1   1   8     9084.20     8177.70    353.98 o 
   2   1   8       56.88       82.72      8.32 o 
   3   1   8     3436.04     3659.66     75.40 o 
   4   1   8     4000.20     4260.78     35.59 o 
   5   1   8      311.74      389.28     12.18 o 
   6   1   8        4.19        8.26     14.97 o 
   7   1   8      414.58      446.35     12.90 o 
   8   1   8       28.56       28.85      9.39 o 
   9   1   8      154.50      155.13     13.68 o 
 -11   2   8       37.00       36.68     20.54 o 
 -10   2   8       62.92      112.77     19.84 o 
  -9   2   8       10.11       65.08     25.14 o 
  -8   2   8        4.62       14.70     14.56 o 
  -7   2   8     2930.39     3032.67     19.30 o 
  -6   2   8     7896.98     7745.81    633.90 o 
  -5   2   8     1325.55     1299.86     71.47 o 
  -4   2   8     5860.39     6298.64     42.25 o 
  -3   2   8    13850.44    13222.01   1083.91 o 
  -2   2   8     6229.85     4900.58    179.87 o 
  -1   2   8     3898.87     2648.46    135.74 o 
   0   2   8      254.08      246.76     10.96 o 
   1   2   8     9717.27     8199.96    470.11 o 
   2   2   8     5525.46     5416.02    300.26 o 
   3   2   8    10684.62    11223.45    392.40 o 
   4   2   8      137.14      243.23     43.07 o 
   5   2   8      892.89     1104.81     24.35 o 
   6   2   8     3364.21     3354.48    106.72 o 
   7   2   8     1295.79     1264.85     28.05 o 
   8   2   8     1069.97     1069.00     38.77 o 
   9   2   8        0.30       15.38     17.61 o 
 -11   3   8       33.38       29.33     43.52 o 
 -10   3   8      648.31      547.09     50.75 o 
  -9   3   8      557.47      449.43     13.92 o 
  -8   3   8      155.84      142.64     12.92 o 
  -7   3   8       34.40       73.29     41.84 o 
  -6   3   8     6811.89     6843.31    353.53 o 
  -5   3   8        4.05       42.35     11.63 o 
  -4   3   8    21602.29    23233.42     79.72 o 
  -3   3   8      134.00      153.66     11.87 o 
  -2   3   8      804.75      682.09     70.37 o 
  -1   3   8    28959.05    21874.34   1067.91 o 
   0   3   8     5059.41     4147.36    286.22 o 
   1   3   8     2466.17     2523.99    157.27 o 
   2   3   8      133.53      123.57     13.88 o 
   3   3   8      433.60      498.62     25.29 o 
   4   3   8      341.67      378.54      9.60 o 
   5   3   8    10136.83    10502.46    449.68 o 
   6   3   8      314.75      350.18     14.18 o 
   7   3   8      284.04      296.90      9.91 o 
   8   3   8      216.71      232.32     13.39 o 
   9   3   8      244.38      206.73     12.86 o 
 -11   4   8       10.78       32.67     15.60 o 
 -10   4   8       57.32       85.19     22.83 o 
  -9   4   8       16.09       33.34     13.90 o 
  -8   4   8        0.59       41.03     29.63 o 
  -7   4   8      389.98      493.51     12.41 o 
  -6   4   8      482.04      577.19     52.22 o 
  -5   4   8       12.06       53.88     13.92 o 
  -4   4   8       56.48      115.75     21.55 o 
  -3   4   8       10.32       30.61     13.15 o 
  -2   4   8        6.96       22.72     15.06 o 
  -1   4   8     2052.08     1465.37     56.28 o 
   0   4   8     1636.03     1368.70    174.70 o 
   1   4   8       13.70       65.75      8.84 o 
   2   4   8     4069.43     3984.04    313.06 o 
   3   4   8      290.41      296.83     20.76 o 
   4   4   8       52.90       71.74     10.92 o 
   5   4   8      604.61      634.21     28.29 o 
   6   4   8      138.58      128.75      9.69 o 
   7   4   8       62.04      109.35      8.46 o 
   8   4   8        0.03       16.89      7.94 o 
   9   4   8       14.67       16.15     10.50 o 
 -11   5   8       37.17       38.63     27.16 o 
 -10   5   8     1020.02      924.11     15.87 o 
  -9   5   8      580.00      509.26     60.01 o 
  -8   5   8        0.26      -13.70     13.70 o 
  -7   5   8      110.83      120.05     11.06 o 
  -6   5   8     1784.54     1763.83    206.20 o 
  -5   5   8     1221.78     1318.05    133.24 o 
  -4   5   8    20283.39    19661.14   3503.05 o 
  -3   5   8     1093.95      946.46    232.78 o 
  -2   5   8      518.00      446.79     50.45 o 
  -1   5   8    15350.46    11352.92    530.28 o 
   0   5   8    13404.63    11568.91   1348.24 o 
   1   5   8     3622.57     2954.55    304.52 o 
   2   5   8     1257.67     1056.17     96.05 o 
   3   5   8      228.35      262.00     17.98 o 
   4   5   8      150.42      176.14     17.10 o 
   5   5   8    16738.95    17433.16   1114.22 o 
   6   5   8      205.01      211.16      9.13 o 
   7   5   8        0.68       10.76     11.65 o 
   8   5   8      290.83      293.06     15.33 o 
   9   5   8      197.46      181.44     17.52 o 
 -11   6   8        2.55       27.00     15.73 o 
 -10   6   8        9.21       24.24     29.87 o 
  -9   6   8      309.94      273.31     17.43 o 
  -8   6   8        0.97       10.87     18.78 o 
  -7   6   8      242.18      220.55     29.39 o 
  -6   6   8      143.63      131.43     28.89 o 
  -5   6   8      951.53      997.74    148.26 o 
  -4   6   8     3479.19     3336.13    608.37 o 
  -3   6   8     2365.35     2234.02    515.64 o 
  -2   6   8      650.95      608.91    101.73 o 
  -1   6   8        0.62       11.39      8.65 o 
   0   6   8       59.99       85.64     33.94 o 
   1   6   8      653.97      698.18     47.83 o 
   2   6   8      387.97      381.66     51.82 o 
   3   6   8     4306.13     4343.88    366.55 o 
   4   6   8      620.49      699.89     49.18 o 
   5   6   8      268.14      305.63     21.56 o 
   6   6   8      624.38      649.33     23.34 o 
   7   6   8      207.74      178.89      9.45 o 
   8   6   8      156.66      146.36     12.71 o 
   9   6   8        0.29       16.73     10.13 o 
 -11   7   8        3.66       45.44     15.99 o 
 -10   7   8      572.87      542.49     18.69 o 
  -9   7   8      467.24      475.72     16.61 o 
  -8   7   8      130.44      133.58     13.56 o 
  -7   7   8       55.07       71.65     15.36 o 
  -6   7   8      135.08      146.08     21.50 o 
  -5   7   8     1393.00     1371.22    120.77 o 
  -4   7   8     1376.60     1441.33    288.83 o 
  -3   7   8     4823.43     4457.40   1161.31 o 
  -2   7   8      136.95      122.00     19.91 o 
  -1   7   8     2852.89     2229.66    358.32 o 
   0   7   8    20131.29    15042.75    309.10 o 
   1   7   8     7906.93     6651.38    855.10 o 
   2   7   8       24.35       34.97     10.72 o 
   3   7   8      800.42      815.27     83.48 o 
   4   7   8     2120.79     2106.11    148.82 o 
   5   7   8     2641.00     2659.05    168.35 o 
   6   7   8      161.59      180.67     14.02 o 
   7   7   8       43.58       37.99      9.96 o 
   8   7   8        1.80       19.52     12.48 o 
   9   7   8      313.26      248.32     14.65 o 
 -10   8   8       39.31       59.00      9.84 o 
  -9   8   8      758.65      689.21     37.32 o 
  -8   8   8        4.84        7.01     10.83 o 
  -7   8   8     2844.54     2917.02    231.56 o 
  -6   8   8      113.14      101.97      8.54 o 
  -5   8   8       82.65       60.02     13.28 o 
  -4   8   8     6675.46     5750.26   1349.37 o 
  -3   8   8     1404.22     1222.92    318.58 o 
  -2   8   8     2232.29     1777.21    288.87 o 
  -1   8   8    14987.64    11147.32    153.12 o 
   0   8   8     1134.56      766.23     22.95 o 
   1   8   8      367.05      313.09     11.72 o 
   2   8   8    18671.40    15413.88    462.82 o 
   3   8   8       83.82       81.41      9.64 o 
   4   8   8      829.57      810.11     62.51 o 
   5   8   8      191.26      204.22     21.31 o 
   6   8   8        4.78       28.42      7.86 o 
   7   8   8        1.12       29.02     15.67 o 
   8   8   8      567.05      494.49     31.40 o 
 -10   9   8        1.03       22.96     12.61 o 
  -9   9   8        6.50       15.89     10.42 o 
  -8   9   8        8.08       56.42     15.93 o 
  -7   9   8      417.33      400.25     34.79 o 
  -6   9   8       69.22      104.39     15.55 o 
  -5   9   8       26.93       55.98     22.34 o 
  -4   9   8     2087.44     2091.81    439.73 o 
  -3   9   8      579.59      565.23    118.28 o 
  -2   9   8     1515.76     1370.30    197.12 o 
  -1   9   8     2325.36     1761.04     50.43 o 
   0   9   8     2166.36     1765.42    153.36 o 
   1   9   8     1002.64      827.77     41.88 o 
   2   9   8       18.49       48.33     13.20 o 
   3   9   8     1656.20     1475.76    131.60 o 
   4   9   8      793.20      717.89     59.49 o 
   5   9   8      930.41      924.28     35.10 o 
   6   9   8       65.13       87.99     10.18 o 
   7   9   8       85.40       77.96     10.90 o 
   8   9   8      180.00      181.80     11.77 o 
 -10  10   8       12.83        8.15     11.10 o 
  -9  10   8       44.15       41.97     10.44 o 
  -8  10   8        5.42       39.56     10.79 o 
  -7  10   8     1674.04     1794.79    108.27 o 
  -6  10   8     2947.01     2986.70    273.96 o 
  -5  10   8     1488.84     1358.81    280.43 o 
  -4  10   8     3250.65     3016.33    584.29 o 
  -3  10   8     3290.89     2781.91    640.37 o 
  -2  10   8     7139.10     5618.65     36.29 o 
  -1  10   8     2402.33     2027.91    114.25 o 
   0  10   8      212.49      185.32     19.18 o 
   1  10   8     4272.55     3358.73    204.53 o 
   2  10   8     1276.10     1187.87    114.73 o 
   3  10   8     4133.23     3401.83    258.39 o 
   4  10   8       85.21       95.37     10.91 o 
   5  10   8      402.09      420.11     35.29 o 
   6  10   8     1605.28     1461.64     75.09 o 
   7  10   8      421.79      373.92     40.90 o 
   8  10   8      840.35      716.75     58.79 o 
  -9  11   8       18.98       41.42     13.02 o 
  -8  11   8       23.58       30.21     10.53 o 
  -7  11   8        0.55        8.03     10.34 o 
  -6  11   8     1618.29     1532.66    141.72 o 
  -5  11   8      573.11      601.49     78.57 o 
  -4  11   8     1569.27     1428.76    317.32 o 
  -3  11   8      748.21      622.07     80.31 o 
  -2  11   8     1043.95      860.98     23.38 o 
  -1  11   8     3930.90     3576.25     30.01 o 
   0  11   8       15.10       28.21     10.59 o 
   1  11   8       43.29       35.61     33.48 o 
   2  11   8        0.81       27.22     12.77 o 
   3  11   8      384.23      298.57     20.94 o 
   4  11   8      641.45      528.41     38.36 o 
   5  11   8      979.57      952.11     33.92 o 
   6  11   8       57.27       61.57     12.00 o 
   7  11   8      424.29      451.12     38.44 o 
  -9  12   8        1.64       -3.04      9.72 o 
  -8  12   8      131.44      163.74     10.90 o 
  -7  12   8      663.32      757.84     41.81 o 
  -6  12   8      299.23      314.26     21.44 o 
  -5  12   8       42.87       55.76     14.60 o 
  -4  12   8      349.45      255.95     60.09 o 
  -3  12   8      133.47       75.94     23.94 o 
  -2  12   8        0.99        7.63     13.37 o 
  -1  12   8     1786.47     1662.14     25.42 o 
   0  12   8       28.37       17.84     12.05 o 
   1  12   8       80.81       78.70     11.78 o 
   2  12   8     3612.03     3082.91    317.93 o 
   3  12   8      384.30      328.15     14.00 o 
   4  12   8      396.24      320.40     20.27 o 
   5  12   8      523.69      557.84     28.80 o 
   6  12   8       84.74      111.74     23.66 o 
   7  12   8       84.57       67.01     19.23 o 
  -9  13   8      105.10       74.19      9.47 o 
  -8  13   8       27.09       44.02      9.66 o 
  -7  13   8       37.25       42.26      9.57 o 
  -6  13   8     1138.52     1095.21     88.22 o 
  -5  13   8       31.00       57.06     14.44 o 
  -4  13   8      906.35      840.64    115.72 o 
  -3  13   8      146.49      112.16     17.43 o 
  -2  13   8       10.87      -13.24     13.24 o 
  -1  13   8     1152.22     1058.76     18.59 o 
   0  13   8     3940.41     3607.06    256.59 o 
   1  13   8      272.74      251.90     33.12 o 
   2  13   8      881.42      880.21    120.85 o 
   3  13   8      647.22      585.79     21.79 o 
   4  13   8       57.22       61.37      9.93 o 
   5  13   8     1580.70     1335.29     72.86 o 
   6  13   8       49.36       61.72     17.69 o 
   7  13   8        9.04       -5.78     13.46 o 
  -8  14   8       46.08       67.72     11.19 o 
  -7  14   8       15.02       37.63      9.56 o 
  -6  14   8        3.89       18.63     12.93 o 
  -5  14   8       27.39       19.25     12.21 o 
  -4  14   8       35.82       34.98     15.40 o 
  -3  14   8       20.46       53.71     13.18 o 
  -2  14   8      105.57      145.86     19.23 o 
  -1  14   8       76.67       57.69     14.29 o 
   0  14   8        4.54       26.33     14.10 o 
   1  14   8      856.92      770.32     53.72 o 
   2  14   8      142.59      116.49     21.01 o 
   3  14   8       26.16       52.60     30.70 o 
   4  14   8      172.97      153.58     24.79 o 
   5  14   8        5.19       30.52     20.26 o 
   6  14   8        6.47        6.62      9.50 o 
  -7  15   8        1.07        7.35     11.93 o 
  -6  15   8      461.90      457.52     21.24 o 
  -5  15   8      181.73      215.38     20.73 o 
  -4  15   8      695.18      596.55     38.83 o 
  -3  15   8      240.27      273.56     20.83 o 
  -2  15   8       79.04       93.28     20.27 o 
  -1  15   8      377.83      331.43     15.77 o 
   0  15   8     1286.93     1330.97     41.97 o 
   1  15   8     1200.98     1156.18     58.70 o 
   2  15   8       25.06       23.48     19.65 o 
   3  15   8       59.22       88.52     41.63 o 
   4  15   8      171.64      154.70     15.23 o 
   5  15   8      228.05      188.93     26.45 o 
  -7  16   8       72.73       95.45     14.02 o 
  -6  16   8        2.94       24.02     16.61 o 
  -5  16   8       26.93       46.85     11.83 o 
  -4  16   8       61.98       71.25     14.34 o 
  -3  16   8      368.42      368.61     22.13 o 
  -2  16   8      170.07      144.80     15.39 o 
  -1  16   8      857.39      944.91     24.50 o 
   0  16   8      325.86      385.17     22.06 o 
   1  16   8      198.25      220.83     49.75 o 
   2  16   8      675.11      648.23     60.79 o 
   3  16   8       15.62       24.60     14.82 o 
   4  16   8       18.44       36.12     48.22 o 
   5  16   8        0.18       34.35     22.43 o 
  -6  17   8       32.76       14.36     11.66 o 
  -5  17   8       23.83       15.27     11.56 o 
  -4  17   8      633.50      599.10     24.90 o 
  -3  17   8        4.24       22.46     15.26 o 
  -2  17   8       20.50       62.25     21.12 o 
  -1  17   8      237.05      229.62     21.93 o 
   0  17   8        0.37       17.33     20.63 o 
   1  17   8       44.56       69.85     14.74 o 
   2  17   8        5.04       37.50     14.75 o 
   3  17   8        2.32        6.01     28.84 o 
   4  17   8       92.40      139.58     48.17 o 
  -5  18   8      206.37      164.59     13.02 o 
  -4  18   8      114.76      122.11     22.77 o 
  -3  18   8      821.78      830.84     26.02 o 
  -2  18   8      103.33       92.62     16.36 o 
  -1  18   8       79.25      106.71     21.55 o 
   0  18   8       89.83       82.72     21.92 o 
   1  18   8       47.67       57.88     12.66 o 
   2  18   8       31.08       57.26     15.25 o 
   3  18   8      331.46      319.06     51.69 o 
  -3  19   8      126.49       84.07     22.84 o 
  -2  19   8        3.52       68.78     21.97 o 
  -1  19   8       44.00       44.37     15.75 o 
   0  19   8       56.33       38.76     22.65 o 
   1  19   8       34.65       57.31     16.05 o 
 -11   1   9      332.45      274.62     16.45 o 
 -10   1   9       30.96      103.67     58.84 o 
  -9   1   9        0.08       39.26     43.70 o 
  -8   1   9     2327.71     2135.20     47.65 o 
  -7   1   9      247.65      238.06     15.15 o 
  -6   1   9     4831.14     4889.38     97.16 o 
  -5   1   9      849.42      835.24     58.49 o 
  -4   1   9     1583.81     1560.16     21.64 o 
  -3   1   9     4556.10     3945.22    105.99 o 
  -2   1   9    45387.39    37738.01   1124.77 o 
  -1   1   9      480.32      438.13     13.95 o 
   0   1   9     1217.22     1015.58     18.22 o 
   1   1   9     5226.37     5064.49    125.45 o 
   2   1   9      909.39      857.91     29.79 o 
   3   1   9    21298.41    23648.49    542.60 o 
   4   1   9     2103.41     2149.67     21.87 o 
   5   1   9      189.56      203.74      8.76 o 
   6   1   9      408.77      450.48     13.37 o 
   7   1   9     2728.49     2692.87     50.77 o 
   8   1   9       21.82       29.49      8.08 o 
   9   1   9      668.93      605.70     19.48 o 
 -11   2   9       78.68       37.40     12.93 o 
 -10   2   9        7.96       40.09     14.65 o 
  -9   2   9      458.80      517.32     13.60 o 
  -8   2   9      178.66      193.29     12.06 o 
  -7   2   9       87.22      127.45     11.72 o 
  -6   2   9     1203.72     1155.09     95.79 o 
  -5   2   9     1096.24     1034.67     46.31 o 
  -4   2   9     4544.81     4516.14     33.47 o 
  -3   2   9     3086.59     2544.70    321.34 o 
  -2   2   9       40.62       26.74     24.51 o 
  -1   2   9     5900.48     4738.45    191.75 o 
   0   2   9    19408.14    16933.43    880.27 o 
   1   2   9    11945.84    10980.14    486.95 o 
   2   2   9      757.10      719.88     36.31 o 
   3   2   9      783.36      715.71     24.54 o 
   4   2   9     1442.72     1609.97     36.36 o 
   5   2   9      417.83      490.38     21.38 o 
   6   2   9      386.20      411.63     22.54 o 
   7   2   9      627.26      612.91     10.78 o 
   8   2   9      163.17      191.75     21.07 o 
   9   2   9      103.23       82.11      8.77 o 
 -11   3   9       65.55       68.62     35.95 o 
 -10   3   9       38.06       39.37     16.79 o 
  -9   3   9       23.04       -8.19     14.74 o 
  -8   3   9        0.57       47.06     11.05 o 
  -7   3   9      443.70      392.87     81.10 o 
  -6   3   9     3779.82     3703.72    390.45 o 
  -5   3   9      592.13      612.87     90.11 o 
  -4   3   9      362.47      338.79     34.90 o 
  -3   3   9     9756.63     8812.95   1227.71 o 
  -2   3   9     4327.38     3418.83    191.20 o 
  -1   3   9      155.74      107.97     15.11 o 
   0   3   9     2023.93     1867.43     86.97 o 
   1   3   9     2298.63     2035.59    124.21 o 
   2   3   9     3279.24     3026.73    163.10 o 
   3   3   9     7287.02     7278.79    294.20 o 
   4   3   9     5618.40     5745.41    208.40 o 
   5   3   9     1287.54     1253.78     58.00 o 
   6   3   9      666.20      670.64     25.15 o 
   7   3   9     1234.18     1146.70     15.10 o 
   8   3   9      104.53      113.19     19.92 o 
   9   3   9       24.78       33.93     10.05 o 
 -11   4   9      159.34      128.79     12.90 o 
 -10   4   9       25.15       39.37     14.62 o 
  -9   4   9      278.98      354.38     40.85 o 
  -8   4   9     2007.66     1983.91    123.59 o 
  -7   4   9      267.72      292.65     21.88 o 
  -6   4   9      944.98      889.98     65.62 o 
  -5   4   9    16554.09    15766.58   1771.45 o 
  -4   4   9        1.53       16.04     11.73 o 
  -3   4   9     7820.29     6651.08   1166.03 o 
  -2   4   9     4132.06     3090.69    253.00 o 
  -1   4   9     3756.97     2809.46     97.09 o 
   0   4   9    10152.61     8723.17    838.65 o 
   1   4   9    12806.83    11977.92    826.48 o 
   2   4   9     4575.16     4285.16    277.22 o 
   3   4   9     4785.68     4897.44    251.61 o 
   4   4   9    11035.63    11899.95    535.77 o 
   5   4   9       21.70       74.82      9.09 o 
   6   4   9     4655.33     4766.81    202.77 o 
   7   4   9       33.12       62.20     12.95 o 
   8   4   9       54.09       96.71     17.96 o 
   9   4   9      621.48      523.88     47.39 o 
 -11   5   9        5.21       30.33     18.55 o 
 -10   5   9        9.37       15.30     30.12 o 
  -9   5   9        1.87       50.70     11.84 o 
  -8   5   9      305.98      262.16     18.98 o 
  -7   5   9      730.56      654.47     34.85 o 
  -6   5   9     1191.79     1066.28    103.62 o 
  -5   5   9      245.23      257.74     18.76 o 
  -4   5   9     2451.70     2355.99    327.92 o 
  -3   5   9     5558.79     4920.28   1213.36 o 
  -2   5   9     1726.49     1530.28    191.54 o 
  -1   5   9      237.39      199.88     13.37 o 
   0   5   9     3740.78     3201.30    398.26 o 
   1   5   9     3643.22     3250.66    290.09 o 
   2   5   9     1223.54     1117.63     79.59 o 
   3   5   9      822.54      796.22     48.96 o 
   4   5   9     1691.06     1739.83     96.54 o 
   5   5   9      566.67      587.53     16.14 o 
   6   5   9       59.74       50.67     10.48 o 
   7   5   9       37.07       64.19     10.30 o 
   8   5   9       84.41       88.03      8.89 o 
   9   5   9        2.71       17.39     22.52 o 
 -11   6   9       82.67       60.85     13.34 o 
 -10   6   9       55.51       40.86     10.90 o 
  -9   6   9     1007.36      999.08     60.24 o 
  -8   6   9     1068.95     1092.21    152.39 o 
  -7   6   9        2.06       -2.56     14.59 o 
  -6   6   9     4883.50     4924.62    719.63 o 
  -5   6   9     2600.23     2486.82    488.49 o 
  -4   6   9     2320.46     2118.03    471.47 o 
  -3   6   9     4231.44     3874.28    895.33 o 
  -2   6   9     1529.28     1317.57    172.47 o 
  -1   6   9     5539.18     4810.13    579.27 o 
   0   6   9    24313.60    20086.95    155.01 o 
   1   6   9    14194.89    12461.17   1487.64 o 
   2   6   9     1386.38     1365.57    118.58 o 
   3   6   9     2329.13     2099.25    168.60 o 
   4   6   9     3747.91     3834.79    266.08 o 
   5   6   9      164.22      202.89     13.12 o 
   6   6   9      127.98      141.17     10.88 o 
   7   6   9     1058.25     1032.45     26.75 o 
   8   6   9       71.53       57.04     11.62 o 
 -10   7   9       10.52       55.00     37.96 o 
  -9   7   9        0.28        4.88     10.82 o 
  -8   7   9     1570.54     1444.00    162.16 o 
  -7   7   9       97.94      104.55     17.10 o 
  -6   7   9      530.92      509.76     39.95 o 
  -5   7   9       62.37       71.19     13.80 o 
  -4   7   9      291.33      311.97     50.61 o 
  -3   7   9       21.45       35.56     13.68 o 
  -2   7   9    12652.08    11122.89   1471.41 o 
  -1   7   9       42.32       54.52      9.27 o 
   0   7   9     2276.83     1752.18    430.16 o 
   1   7   9     5403.30     4649.05    685.99 o 
   2   7   9       23.76       47.66     13.34 o 
   3   7   9     7192.76     7012.23    604.74 o 
   4   7   9       18.70       30.74      9.89 o 
   5   7   9      251.36      236.74     11.17 o 
   6   7   9       28.04       46.86      7.91 o 
   7   7   9        0.47       16.65     10.61 o 
   8   7   9       11.45       16.91      8.90 o 
 -10   8   9        2.43       33.09     12.46 o 
  -9   8   9      176.63      176.31     12.72 o 
  -8   8   9      744.01      800.28     41.35 o 
  -7   8   9       16.09        0.10     13.88 o 
  -6   8   9       70.80      104.99      9.53 o 
  -5   8   9     1016.97     1072.56    230.03 o 
  -4   8   9     1132.62     1030.34    270.44 o 
  -3   8   9     2899.54     2827.24    674.20 o 
  -2   8   9      111.33       99.24     18.33 o 
  -1   8   9      974.31      682.60     45.84 o 
   0   8   9     2857.52     2223.72     76.70 o 
   1   8   9      445.51      312.21     31.07 o 
   2   8   9     1039.95      966.56    133.09 o 
   3   8   9      119.72      116.58      9.10 o 
   4   8   9      571.33      565.27     39.10 o 
   5   8   9      110.33      151.58     18.66 o 
   6   8   9      539.48      536.17     49.43 o 
   7   8   9       91.72       85.41     11.94 o 
   8   8   9       13.97       23.95     10.91 o 
 -10   9   9        0.06       32.86     20.20 o 
  -9   9   9        0.78       28.08     19.96 o 
  -8   9   9     1252.59     1164.32    113.88 o 
  -7   9   9      290.09      263.97     15.55 o 
  -6   9   9     1991.03     1928.93    178.62 o 
  -5   9   9      222.54      251.50     58.68 o 
  -4   9   9      356.48      381.94     61.66 o 
  -3   9   9     4417.02     3969.85    999.25 o 
  -2   9   9    15234.76    11036.20     44.14 o 
  -1   9   9      330.43      269.22     15.80 o 
   0   9   9       10.08       22.65     17.88 o 
   1   9   9      570.40      502.48     54.57 o 
   2   9   9       59.11       97.33     15.38 o 
   3   9   9     3942.89     3460.18    233.30 o 
   4   9   9     1635.19     1611.98     95.46 o 
   5   9   9        0.52       29.82      7.92 o 
   6   9   9       49.00       72.39     11.89 o 
   7   9   9      967.93      883.38     49.79 o 
   8   9   9        0.20       -9.23      9.23 o 
 -10  10   9       97.71       91.17     44.23 o 
  -9  10   9        4.33        0.24     10.55 o 
  -8  10   9       20.04       32.69     15.23 o 
  -7  10   9      132.37      168.63     14.14 o 
  -6  10   9       89.57       79.06     10.45 o 
  -5  10   9        2.88       38.51     14.07 o 
  -4  10   9      549.41      465.09    117.34 o 
  -3  10   9      182.73      163.56     39.16 o 
  -2  10   9        5.90       29.23     13.91 o 
  -1  10   9      661.37      550.15     20.36 o 
   0  10   9      218.37      236.59     27.89 o 
   1  10   9      105.29       79.61      9.71 o 
   2  10   9      133.98      103.06     13.68 o 
   3  10   9       22.06       26.73      9.91 o 
   4  10   9      102.86       74.26     16.18 o 
   5  10   9      141.23      156.97     16.38 o 
   6  10   9      104.36      121.23     11.77 o 
   7  10   9       46.17       46.09     21.53 o 
  -9  11   9        0.66        6.49     15.72 o 
  -8  11   9      415.28      400.31     11.78 o 
  -7  11   9      100.60       99.18     16.44 o 
  -6  11   9     1456.42     1465.62    123.92 o 
  -5  11   9      233.06      263.09     88.00 o 
  -4  11   9       43.92       30.50     11.50 o 
  -3  11   9     3738.65     3314.28    388.21 o 
  -2  11   9     3827.62     3003.17     25.24 o 
  -1  11   9        2.91       29.42     18.06 o 
   0  11   9        9.65       -9.84     10.26 o 
   1  11   9       60.95       94.10     26.31 o 
   2  11   9     1040.87      908.06    100.85 o 
   3  11   9     2920.63     2375.38    183.42 o 
   4  11   9      918.68      761.24     38.09 o 
   5  11   9      286.41      225.40     14.85 o 
   6  11   9      417.91      378.24     26.80 o 
   7  11   9      278.39      252.24     19.56 o 
  -9  12   9       13.80       65.31     12.74 o 
  -8  12   9      277.62      237.65     15.84 o 
  -7  12   9      189.82      213.62     23.84 o 
  -6  12   9       67.05       65.10     11.12 o 
  -5  12   9     2058.64     1963.29    376.92 o 
  -4  12   9       55.55       52.84     14.78 o 
  -3  12   9      271.61      230.24     19.13 o 
  -2  12   9     1490.67     1232.31     18.87 o 
  -1  12   9        1.83       47.72     13.55 o 
   0  12   9        8.48       25.78     10.65 o 
   1  12   9     1050.84     1001.14    125.99 o 
   2  12   9      117.47      109.47     29.55 o 
   3  12   9      881.34      746.42     13.34 o 
   4  12   9     1507.05     1279.58     42.34 o 
   5  12   9       25.37       58.75     23.60 o 
   6  12   9     1088.86      915.03     92.70 o 
   7  12   9        4.55       25.38     11.79 o 
  -8  13   9       25.92       45.58     12.79 o 
  -7  13   9      273.19      247.69     33.00 o 
  -6  13   9      177.59      184.78     28.02 o 
  -5  13   9      242.85      252.73     40.78 o 
  -4  13   9      482.38      467.83     85.89 o 
  -3  13   9       83.42      101.96     13.37 o 
  -2  13   9     1339.00     1171.68     23.33 o 
  -1  13   9      134.13      169.64     20.46 o 
   0  13   9      902.25      804.78     85.51 o 
   1  13   9     1048.63      966.60     25.90 o 
   2  13   9      384.47      388.53     70.27 o 
   3  13   9      269.50      268.63     28.14 o 
   4  13   9       41.50       47.77     24.23 o 
   5  13   9      460.37      410.24     14.85 o 
   6  13   9        0.02       15.46     11.40 o 
  -8  14   9      187.95      171.73     22.45 o 
  -7  14   9       39.34       68.84     10.83 o 
  -6  14   9      296.52      288.30     15.01 o 
  -5  14   9      474.91      445.53     43.66 o 
  -4  14   9      540.93      425.75     23.27 o 
  -3  14   9      663.96      660.54     22.58 o 
  -2  14   9       51.66      104.75     19.47 o 
  -1  14   9     1057.03     1015.81     23.60 o 
   0  14   9     2714.30     2599.83     25.25 o 
   1  14   9     1938.00     1874.42    159.61 o 
   2  14   9      623.62      528.58     48.09 o 
   3  14   9      460.37      453.07     71.90 o 
   4  14   9      454.41      481.34     19.01 o 
   5  14   9       74.89       55.67     11.97 o 
   6  14   9       35.58       27.36     14.04 o 
  -7  15   9       36.56       12.88     11.17 o 
  -6  15   9       76.10       88.97     11.40 o 
  -5  15   9       37.00       60.04     16.33 o 
  -4  15   9        3.42        7.93     21.30 o 
  -3  15   9      231.82      186.50     21.26 o 
  -2  15   9      352.23      362.49     21.94 o 
  -1  15   9        9.20       21.06     20.51 o 
   0  15   9      676.07      631.89     28.61 o 
   1  15   9      436.43      465.22     52.15 o 
   2  15   9        0.09       11.73     10.36 o 
   3  15   9      252.56      202.29     12.69 o 
   4  15   9      208.38      213.95     40.52 o 
   5  15   9        0.36       15.98     15.40 o 
  -7  16   9        5.79       22.64     22.58 o 
  -6  16   9       17.37       20.54     20.03 o 
  -5  16   9      641.30      517.26     21.14 o 
  -4  16   9        4.02        9.22     15.01 o 
  -3  16   9      284.48      261.62     22.30 o 
  -2  16   9      183.95      148.96     21.50 o 
  -1  16   9      164.54      200.55     21.86 o 
   0  16   9      296.95      286.99     22.42 o 
   1  16   9      120.59      101.55     34.07 o 
   2  16   9       42.64       61.77     43.28 o 
   3  16   9      125.61      101.22     12.71 o 
   4  16   9      157.52      151.67     11.25 o 
  -6  17   9       63.02       24.29     23.01 o 
  -5  17   9        0.05       11.33     14.20 o 
  -4  17   9      141.88      125.91     22.59 o 
  -3  17   9       52.84       90.28     21.43 o 
  -2  17   9      428.52      451.93     17.91 o 
  -1  17   9       46.18       43.95     21.00 o 
   0  17   9        8.25       -1.40     21.18 o 
   1  17   9       40.74       47.47     10.48 o 
   2  17   9       36.48       70.34     10.81 o 
   3  17   9       44.54       53.66     15.77 o 
  -4  18   9        2.00       -8.79     22.89 o 
  -3  18   9       10.25       19.35     15.99 o 
  -2  18   9       67.15       93.64     22.53 o 
  -1  18   9       29.47       34.48     22.40 o 
   0  18   9       11.83      -17.64     21.30 o 
   1  18   9      133.12      128.49     22.56 o 
   2  18   9       27.09        8.45     22.86 o 
  -2  19   9      199.21      224.81     24.00 o 
  -1  19   9        1.23      -15.87     15.87 o 
   0  19   9       37.83       30.82     22.95 o 
 -11   0  10       65.82      120.62     22.46 o 
 -10   0  10      188.17      237.39     21.62 o 
  -9   0  10      364.95      379.99     20.84 o 
  -8   0  10      611.74      662.21     22.64 o 
  -7   0  10     3288.38     3414.55     31.00 o 
  -6   0  10     3169.66     2905.41     26.30 o 
  -5   0  10        4.35        3.66     19.22 o 
  -4   0  10      773.65      779.39     22.07 o 
  -3   0  10    12817.98    11413.35     52.65 o 
  -2   0  10     8811.88     6966.64     40.13 o 
  -1   0  10    51820.97    43757.30    110.15 o 
   0   0  10      211.02      205.43     13.40 o 
   1   0  10      601.82      535.61     53.85 o 
   2   0  10    25527.89    26523.82   2916.32 o 
   3   0  10     1337.39     1299.16     46.20 o 
   4   0  10       43.59       72.81     18.59 o 
   5   0  10     2567.46     2478.37     28.32 o 
   6   0  10       64.07       86.31     13.87 o 
   7   0  10       98.23      145.56     12.57 o 
   8   0  10     1591.26     1502.59     17.55 o 
 -11   1  10        0.09        8.95     12.97 o 
 -10   1  10      329.00      278.31     32.63 o 
  -9   1  10       85.68      110.33     14.35 o 
  -8   1  10      101.22      143.12     11.64 o 
  -7   1  10      265.64      258.87     33.70 o 
  -6   1  10      399.83      417.64     14.62 o 
  -5   1  10      283.50      293.20     11.87 o 
  -4   1  10     1241.75     1159.32     97.15 o 
  -3   1  10     2944.43     2372.60     18.88 o 
  -2   1  10     4582.71     3682.49    154.96 o 
  -1   1  10     3043.54     2490.18     32.69 o 
   0   1  10     3929.69     3348.61     64.84 o 
   1   1  10     8169.40     7608.54    318.33 o 
   2   1  10     1106.19     1021.15     52.37 o 
   3   1  10      447.96      464.30     10.51 o 
   4   1  10      852.77     1025.16     18.83 o 
   5   1  10       54.54       54.26      8.05 o 
   6   1  10      837.39      779.36     29.00 o 
   7   1  10      250.63      221.48      9.05 o 
   8   1  10       43.94       40.09      9.88 o 
 -11   2  10       39.75       58.38     15.90 o 
 -10   2  10      279.01      294.86     30.43 o 
  -9   2  10        0.53      -11.65     11.65 o 
  -8   2  10      108.24      154.94     11.71 o 
  -7   2  10     4534.15     4360.11    171.65 o 
  -6   2  10     1318.79     1374.96    117.42 o 
  -5   2  10     2872.58     2852.37    159.51 o 
  -4   2  10     1998.10     1844.96    303.42 o 
  -3   2  10      864.98      764.07     24.27 o 
  -2   2  10    11817.46     8900.50    415.34 o 
  -1   2  10     3904.93     3035.26     57.50 o 
   0   2  10    14910.23    13855.24    602.59 o 
   1   2  10      717.98      702.11     31.12 o 
   2   2  10     9579.67     9146.18    410.22 o 
   3   2  10     8183.91     8248.99    238.02 o 
   4   2  10     2259.30     2374.65     53.33 o 
   5   2  10      793.65      879.57     16.49 o 
   6   2  10      961.74     1068.43     27.31 o 
   7   2  10     1222.40     1177.84     14.00 o 
   8   2  10      367.06      354.89     10.63 o 
 -11   3  10        6.80        6.41     13.76 o 
 -10   3  10      413.45      321.97     12.12 o 
  -9   3  10      688.43      581.95     33.60 o 
  -8   3  10     1323.00     1239.86    115.44 o 
  -7   3  10      264.20      310.12     32.36 o 
  -6   3  10      446.47      454.87     40.25 o 
  -5   3  10     1317.23     1308.45    139.48 o 
  -4   3  10    17459.87    16523.45   2322.11 o 
  -3   3  10        4.82       42.39     10.51 o 
  -2   3  10     1377.32     1040.51     88.04 o 
  -1   3  10     2380.82     1978.65     73.44 o 
   0   3  10     4432.13     4153.49    260.95 o 
   1   3  10      755.82      680.96     30.13 o 
   2   3  10    10064.67     9581.05    523.00 o 
   3   3  10      281.97      298.38      9.57 o 
   4   3  10      164.20      169.84     10.14 o 
   5   3  10     7266.02     7423.51    235.42 o 
   6   3  10      478.49      455.56     10.38 o 
   7   3  10      783.43      807.44     29.75 o 
   8   3  10       97.51      126.64     18.82 o 
 -11   4  10       36.34       63.76     15.69 o 
 -10   4  10       72.66      117.50     25.18 o 
  -9   4  10       11.65       17.56     14.59 o 
  -8   4  10      433.27      457.85     66.28 o 
  -7   4  10      296.35      384.74     12.48 o 
  -6   4  10       98.85       79.30     22.84 o 
  -5   4  10       26.97       36.90      8.80 o 
  -4   4  10      397.75      355.29     70.65 o 
  -3   4  10       87.55       91.14     10.81 o 
  -2   4  10      710.75      512.38     39.45 o 
  -1   4  10     1445.06     1104.73     57.69 o 
   0   4  10      125.79      119.17     22.81 o 
   1   4  10       19.73       31.91      8.36 o 
   2   4  10     1605.10     1535.31     95.98 o 
   3   4  10        7.25       52.94     23.24 o 
   4   4  10        1.24       28.92     17.86 o 
   5   4  10      378.23      390.71     10.03 o 
   6   4  10       42.55       78.53     17.80 o 
   7   4  10       52.27       67.80     13.56 o 
   8   4  10       74.66       73.21     11.60 o 
 -11   5  10        6.57       41.22     20.32 o 
 -10   5  10      436.82      360.60     13.89 o 
  -9   5  10      887.97      721.78     89.27 o 
  -8   5  10      525.63      561.27     16.85 o 
  -7   5  10       13.92       48.50     11.09 o 
  -6   5  10      840.99      780.97     92.91 o 
  -5   5  10      407.63      379.28     70.06 o 
  -4   5  10    19412.44    18706.78   3880.40 o 
  -3   5  10      786.45      778.31     87.35 o 
  -2   5  10       37.88       45.41     10.23 o 
  -1   5  10     1430.16     1225.73     66.62 o 
   0   5  10     6927.74     5988.17    692.12 o 
   1   5  10     7545.89     6972.45    597.81 o 
   2   5  10     7332.23     6831.62    545.77 o 
   3   5  10      285.67      306.66     19.59 o 
   4   5  10      617.23      643.95     41.47 o 
   5   5  10     3204.19     3197.91    152.64 o 
   6   5  10      234.14      265.54     29.71 o 
   7   5  10      350.70      342.75     18.21 o 
   8   5  10       30.54       44.68     10.94 o 
 -10   6  10       17.38       55.01     12.66 o 
  -9   6  10       34.77       10.13     14.04 o 
  -8   6  10       51.15       75.91     11.74 o 
  -7   6  10      785.23      633.41     20.64 o 
  -6   6  10     1802.99     1641.77    241.35 o 
  -5   6  10      326.51      389.79     67.61 o 
  -4   6  10     1217.48     1101.21    261.24 o 
  -3   6  10      598.93      521.90     61.36 o 
  -2   6  10      151.64      121.63     19.80 o 
  -1   6  10      338.13      323.43     27.65 o 
   0   6  10      930.82      920.37    105.48 o 
   1   6  10     1170.24     1164.62     99.25 o 
   2   6  10     1433.11     1380.28    128.31 o 
   3   6  10      641.20      687.15     61.31 o 
   4   6  10     2043.11     1780.84    149.04 o 
   5   6  10       46.20       59.26     11.92 o 
   6   6  10       24.25       35.21     10.98 o 
   7   6  10      281.10      219.31     17.15 o 
   8   6  10       45.84       57.01     10.07 o 
 -10   7  10      155.04      158.57     13.54 o 
  -9   7  10      111.31      124.62     28.24 o 
  -8   7  10      388.83      418.84     45.48 o 
  -7   7  10      126.64      158.13     22.53 o 
  -6   7  10      243.25      228.32     20.59 o 
  -5   7  10      227.55      281.67     26.42 o 
  -4   7  10    10930.09    10723.06   2367.99 o 
  -3   7  10     3179.99     2922.90    422.35 o 
  -2   7  10     1198.22     1124.41    171.64 o 
  -1   7  10     2418.92     2177.69    340.96 o 
   0   7  10     3144.83     2632.19    388.95 o 
   1   7  10     9485.42     8216.12   1151.58 o 
   2   7  10      134.04      108.07     13.76 o 
   3   7  10      396.92      360.80     32.47 o 
   4   7  10      910.30      935.62     67.15 o 
   5   7  10      619.15      613.29     55.00 o 
   6   7  10     1057.18      970.05     66.04 o 
   7   7  10      120.19      109.11      8.87 o 
   8   7  10       47.68       42.69     11.38 o 
 -10   8  10      269.25      303.47     49.79 o 
  -9   8  10      155.30      163.98     15.57 o 
  -8   8  10      184.17      201.34     28.43 o 
  -7   8  10     1014.26      922.05     82.95 o 
  -6   8  10     1321.36     1178.52     92.55 o 
  -5   8  10      158.40      160.23     46.81 o 
  -4   8  10      582.11      605.26    110.27 o 
  -3   8  10     5225.74     4567.47    723.16 o 
  -2   8  10     1107.99      942.29    154.41 o 
  -1   8  10    12645.32    10143.58    411.83 o 
   0   8  10      651.26      517.11     10.67 o 
   1   8  10      524.61      442.40     70.05 o 
   2   8  10     8389.14     7245.77    854.09 o 
   3   8  10       17.08       34.57      9.12 o 
   4   8  10        0.09       15.91     12.65 o 
   5   8  10      909.73      797.72     81.64 o 
   6   8  10       24.10       51.16      9.22 o 
   7   8  10       61.12       87.70     20.77 o 
 -10   9  10        3.56       16.99     16.54 o 
  -9   9  10        0.11        6.40     28.04 o 
  -8   9  10       86.18       67.88     14.99 o 
  -7   9  10      627.58      588.80     55.77 o 
  -6   9  10        0.04       17.02     11.48 o 
  -5   9  10      739.77      739.18    149.09 o 
  -4   9  10      903.66      920.92    216.75 o 
  -3   9  10      756.05      641.62     91.09 o 
  -2   9  10     1182.07      969.44    200.83 o 
  -1   9  10      951.65      827.27     34.83 o 
   0   9  10      228.71      169.31     10.54 o 
   1   9  10      824.50      677.95     28.40 o 
   2   9  10     2676.38     2151.50    157.36 o 
   3   9  10       28.19       39.58     10.80 o 
   4   9  10        0.31       17.73      9.06 o 
   5   9  10     1302.60     1284.12     78.10 o 
   6   9  10      155.65      149.49     13.99 o 
   7   9  10       72.11       73.16     15.08 o 
  -9  10  10       19.10       27.79     10.77 o 
  -8  10  10        0.06       -7.64     11.95 o 
  -7  10  10     2094.73     1930.30    160.76 o 
  -6  10  10     1197.58     1095.19     52.92 o 
  -5  10  10     1151.98     1151.49    250.88 o 
  -4  10  10     1327.66     1055.67    345.06 o 
  -3  10  10     1013.64      786.45    116.98 o 
  -2  10  10     2080.04     1704.59     24.35 o 
  -1  10  10      802.03      664.11     33.52 o 
   0  10  10     2605.77     2272.59     72.16 o 
   1  10  10      268.09      226.66     19.00 o 
   2  10  10     1845.37     1492.32     47.27 o 
   3  10  10     2200.71     1882.63    179.35 o 
   4  10  10     1941.45     1704.76     95.45 o 
   5  10  10      198.15      176.10     10.42 o 
   6  10  10      574.16      512.53     33.20 o 
   7  10  10      583.39      481.29     14.77 o 
  -9  11  10      288.47      240.80     27.57 o 
  -8  11  10        3.96       -0.97      9.34 o 
  -7  11  10       15.02       33.36      9.32 o 
  -6  11  10      880.97      888.62     70.82 o 
  -5  11  10       47.25       34.64     14.89 o 
  -4  11  10     1147.78     1038.04    292.22 o 
  -3  11  10      183.02      152.00     21.00 o 
  -2  11  10      441.16      404.61     20.18 o 
  -1  11  10       46.93       51.52     18.01 o 
   0  11  10       99.47       93.36     10.62 o 
   1  11  10       48.66       88.67     19.41 o 
   2  11  10     1476.32     1254.68     49.91 o 
   3  11  10      140.47      107.17     11.72 o 
   4  11  10      287.99      277.49     11.44 o 
   5  11  10      918.09      803.23     43.29 o 
   6  11  10        5.03       15.96     14.85 o 
   7  11  10      259.78      212.52     22.78 o 
  -9  12  10        0.31       20.96     12.87 o 
  -8  12  10       54.75       78.08     10.93 o 
  -7  12  10      405.91      384.28     30.72 o 
  -6  12  10      217.14      231.09     52.86 o 
  -5  12  10       86.00      133.91     15.02 o 
  -4  12  10      303.38      317.06     55.27 o 
  -3  12  10       81.91       55.50     13.43 o 
  -2  12  10      673.76      657.57     20.87 o 
  -1  12  10     4676.41     4124.88     28.92 o 
   0  12  10        2.21       42.74     17.39 o 
   1  12  10        6.93      -14.95     14.95 o 
   2  12  10     2412.38     1995.46    126.74 o 
   3  12  10      214.50      220.92     18.08 o 
   4  12  10       13.78       -7.83     11.54 o 
   5  12  10        0.12       -2.50     13.72 o 
   6  12  10       43.58       68.21     13.52 o 
  -8  13  10       13.99       44.02     12.74 o 
  -7  13  10        0.16       31.03      9.28 o 
  -6  13  10       87.28       78.29     14.19 o 
  -5  13  10        7.84       20.06     11.92 o 
  -4  13  10     1734.95     1416.25    160.85 o 
  -3  13  10      205.51      206.03     19.55 o 
  -2  13  10      130.92      143.01     19.17 o 
  -1  13  10      330.54      308.27     20.90 o 
   0  13  10     2142.89     1927.92     61.29 o 
   1  13  10     1200.35     1071.76     78.67 o 
   2  13  10      570.90      539.15     13.48 o 
   3  13  10      496.11      383.17     53.66 o 
   4  13  10      213.56      196.59     17.04 o 
   5  13  10      366.57      330.43     13.20 o 
   6  13  10       51.94       54.45     11.95 o 
  -8  14  10       17.04       39.06     16.42 o 
  -7  14  10       28.57       57.24     17.73 o 
  -6  14  10        4.84       24.28     10.26 o 
  -5  14  10       19.08       27.41     14.70 o 
  -4  14  10       96.29       88.34     14.65 o 
  -3  14  10       53.32       92.97     19.84 o 
  -2  14  10      205.47      220.62     21.20 o 
  -1  14  10       24.29       12.21     20.63 o 
   0  14  10        2.62       13.60     12.32 o 
   1  14  10      274.51      250.26     21.14 o 
   2  14  10       50.42       32.37     11.58 o 
   3  14  10        0.06       33.80      9.95 o 
   4  14  10      183.90      165.51     12.77 o 
   5  14  10       12.21       -0.14     15.27 o 
  -7  15  10       11.81       27.03     13.67 o 
  -6  15  10        6.86       16.62     10.45 o 
  -5  15  10        0.32       44.15     18.00 o 
  -4  15  10     1134.49      998.72     24.58 o 
  -3  15  10       60.55       62.51     20.33 o 
  -2  15  10      164.40      146.20     21.13 o 
  -1  15  10      700.51      702.42     17.87 o 
   0  15  10      283.34      249.32     17.44 o 
   1  15  10      457.55      419.29     25.92 o 
   2  15  10       95.98      113.17     10.74 o 
   3  15  10       14.80       22.47     14.04 o 
   4  15  10        6.38      -15.26     15.26 o 
  -6  16  10       69.32       63.52     11.57 o 
  -5  16  10        7.73       25.45     17.20 o 
  -4  16  10       20.44       49.99     15.32 o 
  -3  16  10      555.65      483.29     17.74 o 
  -2  16  10        8.67       44.49     21.24 o 
  -1  16  10      307.12      366.12     16.56 o 
   0  16  10      213.57      208.71     15.51 o 
   1  16  10        2.86       23.18     14.63 o 
   2  16  10      149.37      182.49     31.51 o 
   3  16  10        0.03       10.35     10.85 o 
  -5  17  10       73.18       50.97     16.60 o 
  -4  17  10      260.72      275.75     22.97 o 
  -3  17  10        3.58       23.86     21.73 o 
  -2  17  10       71.28       89.61     21.85 o 
  -1  17  10        3.12       11.96     15.26 o 
   0  17  10       25.20       28.93     20.81 o 
   1  17  10        6.04       19.29     12.33 o 
   2  17  10      547.83      496.06     95.92 o 
  -3  18  10       31.97       33.81     22.22 o 
  -2  18  10       82.72      127.77     22.28 o 
  -1  18  10       41.94       65.55     16.30 o 
   0  18  10       62.77       85.28     22.34 o 
   1  18  10      168.22      178.67     16.34 o 
 -11   1  11      398.83      293.56     14.32 o 
 -10   1  11      332.51      314.90     37.95 o 
  -9   1  11       13.91       28.30     14.71 o 
  -8   1  11      167.50      145.83     11.92 o 
  -7   1  11       86.51       62.92     14.46 o 
  -6   1  11     6340.66     6612.33     46.11 o 
  -5   1  11     3144.66     3249.06    152.62 o 
  -4   1  11        2.43       -2.18     11.43 o 
  -3   1  11     2258.33     2051.78     19.19 o 
  -2   1  11    17472.85    14619.29    120.29 o 
  -1   1  11      368.45      243.60     11.50 o 
   0   1  11     5177.42     4745.45    139.80 o 
   1   1  11      542.75      442.76     18.60 o 
   2   1  11     1941.56     1814.01     62.07 o 
   3   1  11     4053.17     4020.85    152.76 o 
   4   1  11     7109.88     7470.54     81.56 o 
   5   1  11      216.64      239.04     13.01 o 
   6   1  11       29.94       33.18      8.32 o 
   7   1  11      343.57      326.90     16.24 o 
   8   1  11       14.38       33.59     16.04 o 
 -11   2  11       58.07       31.77     11.35 o 
 -10   2  11       43.34       29.05     10.70 o 
  -9   2  11      429.27      430.20     72.63 o 
  -8   2  11      872.01      741.26     93.18 o 
  -7   2  11       95.04       97.00     10.12 o 
  -6   2  11        4.69       28.75     11.62 o 
  -5   2  11     2425.87     2388.90    221.20 o 
  -4   2  11      175.36      206.05     13.36 o 
  -3   2  11     8377.86     6917.40    374.90 o 
  -2   2  11      411.96      314.85     11.92 o 
  -1   2  11     3878.76     3088.89    154.56 o 
   0   2  11    15560.45    14646.67    389.37 o 
   1   2  11       48.64       69.12      8.54 o 
   2   2  11       69.86       88.06     10.26 o 
   3   2  11      121.38      137.71      9.18 o 
   4   2  11        4.61       31.30     11.35 o 
   5   2  11      130.65      121.13     12.85 o 
   6   2  11     1093.44     1087.60     11.73 o 
   7   2  11      442.11      438.45     12.98 o 
   8   2  11       65.78       97.20      9.30 o 
 -11   3  11      149.67      141.85     28.09 o 
 -10   3  11        7.26       45.12     18.43 o 
  -9   3  11       45.30       65.33     47.58 o 
  -8   3  11      288.29      246.03     15.49 o 
  -7   3  11       45.61       91.04     48.99 o 
  -6   3  11     5758.48     6177.86    616.71 o 
  -5   3  11       46.93       61.11      8.97 o 
  -4   3  11      550.76      494.59    115.48 o 
  -3   3  11     1314.27     1240.19     64.86 o 
  -2   3  11       56.58       76.09     10.15 o 
  -1   3  11     2211.10     2066.24     54.21 o 
   0   3  11     3212.52     3018.06    132.36 o 
   1   3  11      792.61      730.94     69.19 o 
   2   3  11     1352.17     1408.59     92.10 o 
   3   3  11     3981.17     3924.45    137.44 o 
   4   3  11     1011.54     1128.53     63.32 o 
   5   3  11      180.50      205.16     25.65 o 
   6   3  11      799.18      761.97     31.32 o 
   7   3  11        0.15       43.01     13.98 o 
   8   3  11        1.56        8.29     10.78 o 
 -11   4  11        6.43       13.12     28.96 o 
 -10   4  11       53.98       65.80     18.04 o 
  -9   4  11      889.03      813.13     17.19 o 
  -8   4  11     2672.36     2451.33    286.22 o 
  -7   4  11      378.62      431.63     29.25 o 
  -6   4  11      136.27      132.79     30.87 o 
  -5   4  11     7490.64     7534.07    909.68 o 
  -4   4  11     2717.98     2570.54    324.01 o 
  -3   4  11     1545.25     1366.26    109.11 o 
  -2   4  11     7611.67     5843.16    479.75 o 
  -1   4  11        8.88       40.04     11.54 o 
   0   4  11     4798.30     4306.42    437.56 o 
   1   4  11    18873.36    18981.33   1359.15 o 
   2   4  11      279.02      277.63     17.41 o 
   3   4  11     3206.57     3267.17    189.02 o 
   4   4  11     3927.30     4039.54    186.31 o 
   5   4  11     1527.73     1532.92     37.25 o 
   6   4  11     2385.84     2379.60    107.28 o 
   7   4  11       96.09      103.61     10.74 o 
   8   4  11       16.81       20.02      9.08 o 
 -10   5  11       13.07       51.37     15.08 o 
  -9   5  11        1.19       -0.81     20.20 o 
  -8   5  11      186.97      225.79     14.84 o 
  -7   5  11      384.11      442.50     58.02 o 
  -6   5  11       10.63       17.08     10.58 o 
  -5   5  11     1361.07     1487.59    261.40 o 
  -4   5  11       49.31       39.99     14.38 o 
  -3   5  11     1572.40     1297.57    137.27 o 
  -2   5  11      627.95      470.54     32.71 o 
  -1   5  11     3697.91     3205.52    214.08 o 
   0   5  11      229.88      239.92     33.89 o 
   1   5  11      453.13      482.64     36.21 o 
   2   5  11     4326.98     3990.75    309.05 o 
   3   5  11     2147.97     2060.52    125.06 o 
   4   5  11        3.93        7.66      8.92 o 
   5   5  11     1974.21     1983.21     71.71 o 
   6   5  11      180.76      189.14     12.62 o 
   7   5  11       42.68       52.27     10.56 o 
   8   5  11        3.84        2.02     13.09 o 
 -10   6  11        0.51       36.60     19.99 o 
  -9   6  11      673.84      706.07     13.12 o 
  -8   6  11      495.02      487.13     67.18 o 
  -7   6  11        9.06       -0.99     11.21 o 
  -6   6  11      273.25      243.21     31.92 o 
  -5   6  11     2498.54     2463.61    382.20 o 
  -4   6  11      176.05      224.05     11.84 o 
  -3   6  11     9296.24     8649.58   1071.70 o 
  -2   6  11     2053.73     1838.15    226.66 o 
  -1   6  11     1309.70     1192.17     78.71 o 
   0   6  11    20913.33    19222.04   2632.77 o 
   1   6  11     1176.30     1084.32    139.95 o 
   2   6  11        0.86       42.20      8.83 o 
   3   6  11       95.39       96.87      7.99 o 
   4   6  11       20.30       26.45     12.68 o 
   5   6  11        9.71       43.12      8.99 o 
   6   6  11     1321.24     1273.61     58.25 o 
   7   6  11      440.21      441.98     26.13 o 
 -10   7  11        0.33       10.26     12.70 o 
  -9   7  11       52.50       88.15     45.48 o 
  -8   7  11      151.02      178.38     40.27 o 
  -7   7  11      166.97      153.96     30.88 o 
  -6   7  11      858.93      792.49     81.35 o 
  -5   7  11     1578.66     1479.84    363.69 o 
  -4   7  11      127.48      138.01     73.53 o 
  -3   7  11      288.59      280.78     33.18 o 
  -2   7  11     9817.43     8828.96   1157.13 o 
  -1   7  11     1422.01     1247.26    138.17 o 
   0   7  11     1754.82     1659.58    187.61 o 
   1   7  11     2677.81     2403.62    294.40 o 
   2   7  11      567.83      559.07     61.86 o 
   3   7  11     1142.16     1027.22     85.64 o 
   4   7  11     1171.22     1111.49     70.83 o 
   5   7  11       18.19       28.16     11.23 o 
   6   7  11       10.74       27.88      9.32 o 
   7   7  11      303.82      281.22     13.48 o 
 -10   8  11        4.63        5.14     23.50 o 
  -9   8  11      251.28      300.55     20.31 o 
  -8   8  11      316.95      308.60     14.16 o 
  -7   8  11        1.60       -5.53     16.21 o 
  -6   8  11        3.94       12.58     15.87 o 
  -5   8  11      600.40      633.29     97.64 o 
  -4   8  11      603.67      553.63    126.36 o 
  -3   8  11      546.84      578.63     73.99 o 
  -2   8  11     1168.64     1062.20    183.91 o 
  -1   8  11      664.83      559.58     64.57 o 
   0   8  11      597.20      508.68     91.72 o 
   1   8  11     1090.26      847.28    122.73 o 
   2   8  11      340.57      337.28     29.00 o 
   3   8  11     1092.61     1006.66     82.63 o 
   4   8  11      748.33      675.89     60.32 o 
   5   8  11       60.53       54.63     11.48 o 
   6   8  11      546.68      494.55     16.90 o 
   7   8  11       24.82       29.94      9.12 o 
  -9   9  11        3.24        7.13      9.59 o 
  -8   9  11      216.66      193.35     32.70 o 
  -7   9  11      156.85      148.66     10.63 o 
  -6   9  11     2988.93     2806.98    322.23 o 
  -5   9  11      927.53      934.18    251.30 o 
  -4   9  11       39.24       63.35     11.52 o 
  -3   9  11     1168.58     1011.91    141.10 o 
  -2   9  11     5375.92     4741.64    894.33 o 
  -1   9  11      440.35      343.79     11.60 o 
   0   9  11     1601.23     1375.35     22.33 o 
   1   9  11      116.80       86.83     22.14 o 
   2   9  11        1.73        1.39     13.99 o 
   3   9  11     2180.22     1851.88    204.45 o 
   4   9  11     2828.66     2408.25    220.37 o 
   5   9  11      934.88      787.84     54.89 o 
   6   9  11       47.68       45.76      9.92 o 
   7   9  11      284.45      250.07     20.08 o 
  -9  10  11        1.04       27.69     12.15 o 
  -8  10  11        0.00       15.32     18.60 o 
  -7  10  11        0.20        7.24     10.48 o 
  -6  10  11      124.88      121.06     12.46 o 
  -5  10  11      821.32      703.62    172.84 o 
  -4  10  11      518.01      541.74     57.72 o 
  -3  10  11        0.34        0.57     10.32 o 
  -2  10  11      517.07      451.31     19.94 o 
  -1  10  11       52.44       44.81     12.82 o 
   0  10  11      327.29      279.97     18.06 o 
   1  10  11        7.62       43.71     18.86 o 
   2  10  11       57.36       82.48     24.81 o 
   3  10  11      239.76      220.95     31.92 o 
   4  10  11       11.15        1.27     16.04 o 
   5  10  11      219.67      208.74     23.04 o 
   6  10  11      151.96      139.42     10.43 o 
  -9  11  11       89.52       86.60     11.29 o 
  -8  11  11        8.77       19.10     10.70 o 
  -7  11  11       14.04       35.06     10.62 o 
  -6  11  11     2193.83     2032.02    245.81 o 
  -5  11  11      274.56      293.75     94.67 o 
  -4  11  11       34.37       39.26     10.72 o 
  -3  11  11      405.33      282.59     14.18 o 
  -2  11  11     1260.20     1001.88     17.55 o 
  -1  11  11       49.76       66.60     19.35 o 
   0  11  11     3015.44     2640.60    138.84 o 
   1  11  11       83.40       64.48     12.00 o 
   2  11  11       19.61       32.90     24.96 o 
   3  11  11     4020.41     3351.54     28.85 o 
   4  11  11      262.48      274.68     16.13 o 
   5  11  11      113.19       97.57     14.36 o 
   6  11  11      250.64      183.12     18.36 o 
  -8  12  11      234.26      173.88     12.33 o 
  -7  12  11       75.23       71.49     12.45 o 
  -6  12  11      155.81      121.13     23.79 o 
  -5  12  11     1481.95     1322.37    305.94 o 
  -4  12  11       55.26       75.20     13.53 o 
  -3  12  11       35.40       54.57     13.18 o 
  -2  12  11      203.62      216.29     19.42 o 
  -1  12  11      130.23      141.54     14.47 o 
   0  12  11      123.76      137.72     29.40 o 
   1  12  11     2910.57     2733.91     18.72 o 
   2  12  11      370.22      315.48     31.48 o 
   3  12  11      392.37      305.71     31.36 o 
   4  12  11      870.25      744.90     16.35 o 
   5  12  11       78.69       56.82     14.35 o 
  -8  13  11       46.46       68.72     11.32 o 
  -7  13  11        8.75       15.79     23.59 o 
  -6  13  11       93.27      114.01     12.29 o 
  -5  13  11      555.69      524.69    124.04 o 
  -4  13  11        4.31       30.76     20.14 o 
  -3  13  11       10.88       23.74     19.47 o 
  -2  13  11      995.13      841.33     23.10 o 
  -1  13  11      639.48      685.98     21.97 o 
   0  13  11       45.73       88.42     11.78 o 
   1  13  11       70.82       66.27     10.06 o 
   2  13  11      755.67      655.15     27.76 o 
   3  13  11        0.67       15.14     11.57 o 
   4  13  11       45.41       62.85     11.92 o 
   5  13  11       18.85       -3.03     15.54 o 
  -7  14  11        9.08       33.03     13.50 o 
  -6  14  11        6.69        3.51     10.52 o 
  -5  14  11      614.00      510.77     59.25 o 
  -4  14  11      108.32       82.67     20.33 o 
  -3  14  11     1626.32     1425.48     20.70 o 
  -2  14  11        7.69      -11.23     20.57 o 
  -1  14  11      580.25      539.18     16.70 o 
   0  14  11     2368.32     2234.17     18.20 o 
   1  14  11       89.79       69.60     11.73 o 
   2  14  11       35.50       51.04     18.86 o 
   3  14  11        4.77       -0.18     11.85 o 
   4  14  11        6.48       50.63     23.89 o 
  -6  15  11       16.75       29.91     13.28 o 
  -5  15  11        2.07        9.72     16.40 o 
  -4  15  11       77.05       48.41     15.14 o 
  -3  15  11        0.04        8.54     14.95 o 
  -2  15  11      696.52      701.68     23.38 o 
  -1  15  11       44.37       45.47     15.02 o 
   0  15  11        6.59       11.08     11.49 o 
   1  15  11      300.55      282.57     20.10 o 
   2  15  11       64.91      106.86     16.91 o 
   3  15  11       33.52       37.27     12.30 o 
   4  15  11       23.61       32.83     12.62 o 
  -5  16  11      111.25       96.95     15.81 o 
  -4  16  11      140.89       82.37     22.17 o 
  -3  16  11      204.20      229.16     16.25 o 
  -2  16  11       92.91      136.02     21.67 o 
  -1  16  11       21.92       32.16     20.81 o 
   0  16  11       45.75       67.33     20.88 o 
   1  16  11      468.95      462.39     18.95 o 
   2  16  11       12.30       33.83     12.58 o 
   3  16  11      258.38      212.62     32.50 o 
  -4  17  11       37.20       47.43     21.97 o 
  -3  17  11      177.05      155.66     22.72 o 
  -2  17  11      187.46      176.68     22.47 o 
  -1  17  11        4.43       49.13     21.12 o 
   0  17  11       34.70       32.90     15.69 o 
   1  17  11        0.68       21.18     32.35 o 
 -11   0  12      243.20      216.11     24.43 o 
 -10   0  12      965.31      847.86     19.60 o 
  -9   0  12      132.35       94.16     14.96 o 
  -8   0  12       54.52       64.46     19.53 o 
  -7   0  12     2395.23     2402.63     23.87 o 
  -6   0  12     1449.39     1522.47     25.93 o 
  -5   0  12     2097.04     2038.82    198.05 o 
  -4   0  12     5870.20     5146.50     36.43 o 
  -3   0  12     9377.43     8098.87     44.38 o 
  -2   0  12    24675.36    21436.14     70.09 o 
  -1   0  12    11673.52    10080.63     46.05 o 
   0   0  12      505.37      469.82     33.60 o 
   1   0  12     6312.99     6178.38    276.85 o 
   2   0  12     1222.11     1286.81    101.69 o 
   3   0  12      488.54      467.58     44.53 o 
   4   0  12     1105.16     1179.71     17.28 o 
   5   0  12     4606.92     4438.74    144.91 o 
   6   0  12      126.95      108.90     14.81 o 
   7   0  12       56.77       78.74     12.62 o 
   8   0  12     1474.94     1184.61     29.02 o 
 -11   1  12        3.97       30.31     13.26 o 
 -10   1  12        6.93        5.76     20.17 o 
  -9   1  12       12.32       -2.75     21.61 o 
  -8   1  12        0.13        7.00     10.95 o 
  -7   1  12      211.39      225.34     15.14 o 
  -6   1  12       66.07       63.68     11.71 o 
  -5   1  12      150.40      138.86      9.47 o 
  -4   1  12     4476.97     4143.67    230.30 o 
  -3   1  12      216.03      192.13     24.38 o 
  -2   1  12     2305.23     1872.87     34.43 o 
  -1   1  12     2383.64     2189.64     28.51 o 
   0   1  12     1053.10     1091.39     22.61 o 
   1   1  12      553.35      535.05     26.90 o 
   2   1  12       53.98       58.72     13.23 o 
   3   1  12      663.91      697.39     27.08 o 
   4   1  12      231.52      225.09      8.52 o 
   5   1  12       61.28       70.87     12.20 o 
   6   1  12      389.32      406.74     19.42 o 
   7   1  12      428.98      388.01     11.59 o 
   8   1  12        1.95       30.88     22.28 o 
 -10   2  12      591.66      558.70     16.99 o 
  -9   2  12        1.55       27.67     17.33 o 
  -8   2  12      242.31      285.33     37.11 o 
  -7   2  12     3121.05     3234.13    161.70 o 
  -6   2  12        3.10       21.78     10.95 o 
  -5   2  12      558.58      576.27     28.46 o 
  -4   2  12     1179.63     1125.98     91.05 o 
  -3   2  12       52.58       42.50     10.30 o 
  -2   2  12     1984.60     1530.77     46.06 o 
  -1   2  12     5013.70     5017.89    370.28 o 
   0   2  12     2388.55     2310.90     72.99 o 
   1   2  12     3971.50     3891.37    187.74 o 
   2   2  12     2851.88     2952.30    126.58 o 
   3   2  12       31.92       91.40     17.28 o 
   4   2  12     5515.43     5762.79    210.32 o 
   5   2  12      157.95      189.83     13.24 o 
   6   2  12       28.29       49.94     16.25 o 
   7   2  12      187.11      179.61     18.50 o 
 -10   3  12      101.46       89.18     18.65 o 
  -9   3  12      757.03      659.55     57.85 o 
  -8   3  12      530.12      584.12     53.79 o 
  -7   3  12      474.82      505.12     66.88 o 
  -6   3  12      106.08      102.56     11.48 o 
  -5   3  12     1680.46     1574.73    188.93 o 
  -4   3  12     4594.17     4319.39    324.17 o 
  -3   3  12     2092.00     1876.66     97.79 o 
  -2   3  12     1092.60      908.77     46.26 o 
  -1   3  12      870.57      704.77     86.03 o 
   0   3  12     1244.48     1238.78    109.60 o 
   1   3  12     2491.32     2273.66    129.17 o 
   2   3  12    13542.66    13935.50    840.84 o 
   3   3  12     2060.36     1995.47     86.06 o 
   4   3  12      358.40      308.31     19.67 o 
   5   3  12     1563.62     1715.68     60.15 o 
   6   3  12        9.54       35.95      9.08 o 
   7   3  12      351.06      409.61     11.43 o 
 -10   4  12       36.33       38.64     20.26 o 
  -9   4  12       13.23       36.85     18.55 o 
  -8   4  12       43.09        8.75     14.44 o 
  -7   4  12       95.25      131.45     14.29 o 
  -6   4  12       23.36       64.39     10.83 o 
  -5   4  12       53.97       47.80     11.14 o 
  -4   4  12     1257.12     1169.64     93.11 o 
  -3   4  12      184.70      151.29     19.92 o 
  -2   4  12     1569.95     1310.80     40.68 o 
  -1   4  12     1007.23      891.95     58.32 o 
   0   4  12       32.76       23.58      9.33 o 
   1   4  12        6.75        7.80      9.81 o 
   2   4  12      330.10      272.03     29.78 o 
   3   4  12      226.99      239.09     15.64 o 
   4   4  12        0.06       14.67     10.45 o 
   5   4  12       10.23        8.83     11.30 o 
   6   4  12        2.76        8.72      9.31 o 
   7   4  12        2.21       12.47     10.09 o 
 -10   5  12       59.38       66.73     12.75 o 
  -9   5  12      364.59      285.43     48.62 o 
  -8   5  12     1251.93     1271.24    163.21 o 
  -7   5  12     1542.34     1395.53    145.31 o 
  -6   5  12        1.08       -9.28      9.28 o 
  -5   5  12      779.80      787.13    114.43 o 
  -4   5  12     7614.40     7418.31    612.90 o 
  -3   5  12     2800.31     2689.86    280.73 o 
  -2   5  12     2144.27     1889.56    140.35 o 
  -1   5  12      728.41      693.75     23.55 o 
   0   5  12      977.83      990.73    112.27 o 
   1   5  12     5266.64     5175.64    377.10 o 
   2   5  12     9983.63     9867.14    651.75 o 
   3   5  12       49.84       63.55      8.52 o 
   4   5  12     1063.91      971.02     65.47 o 
   5   5  12     1167.26     1168.58     57.77 o 
   6   5  12      203.67      214.29     13.52 o 
   7   5  12      629.54      603.33     23.46 o 
 -10   6  12       38.38       37.08     12.76 o 
  -9   6  12       16.16       56.13     12.09 o 
  -8   6  12        0.47      -23.28     36.71 o 
  -7   6  12      878.90      710.00     68.37 o 
  -6   6  12       54.91       66.49     12.72 o 
  -5   6  12       20.96       54.50     38.54 o 
  -4   6  12        8.32       18.85      9.55 o 
  -3   6  12      379.56      349.76     31.65 o 
  -2   6  12        1.93       20.87     13.68 o 
  -1   6  12     3781.27     3461.55    319.14 o 
   0   6  12      122.54      121.12     16.99 o 
   1   6  12      640.48      645.72     87.28 o 
   2   6  12     1082.27     1129.97     91.20 o 
   3   6  12      182.91      152.82     29.74 o 
   4   6  12      598.20      583.27     45.78 o 
   5   6  12       17.19       27.16     10.28 o 
   6   6  12       25.77       48.26     10.78 o 
   7   6  12       50.84       68.72      9.37 o 
 -10   7  12       15.69       -4.62     24.90 o 
  -9   7  12       43.77       47.65     12.03 o 
  -8   7  12      426.25      433.23     53.61 o 
  -7   7  12      985.25      934.60     84.99 o 
  -6   7  12       48.24       77.73     27.59 o 
  -5   7  12       54.13       64.60     13.61 o 
  -4   7  12     4461.55     4267.76    474.38 o 
  -3   7  12       15.31       39.25     10.13 o 
  -2   7  12     2966.82     2664.77    436.60 o 
  -1   7  12     1800.24     1699.33    195.23 o 
   0   7  12     1112.52      986.82    134.97 o 
   1   7  12      995.48      888.93     93.81 o 
   2   7  12     2061.33     1970.39    192.75 o 
   3   7  12      656.31      618.65     59.94 o 
   4   7  12       37.32       53.00      9.87 o 
   5   7  12      754.04      710.43     37.63 o 
   6   7  12      121.31      117.52      9.83 o 
   7   7  12      816.82      701.27     66.09 o 
  -9   8  12        0.45        6.63     21.93 o 
  -8   8  12        9.62       21.67     10.07 o 
  -7   8  12     1373.51     1155.66    117.04 o 
  -6   8  12     1238.11     1051.70    138.75 o 
  -5   8  12      474.38      507.64    121.40 o 
  -4   8  12      978.83      953.43    108.89 o 
  -3   8  12     3151.88     2914.51    360.79 o 
  -2   8  12     5030.14     4658.08    851.65 o 
  -1   8  12     4891.17     4348.54    627.10 o 
   0   8  12       68.79       72.03     10.87 o 
   1   8  12       12.88       31.19      9.58 o 
   2   8  12        0.17       27.99      9.57 o 
   3   8  12      749.67      680.67     49.36 o 
   4   8  12      570.21      535.57     26.94 o 
   5   8  12     1500.75     1345.95     66.88 o 
   6   8  12      178.71      177.00     20.93 o 
  -9   9  12        1.52        1.51     10.57 o 
  -8   9  12      273.71      268.29     13.98 o 
  -7   9  12      166.41      219.86     19.32 o 
  -6   9  12       84.69      104.33     27.44 o 
  -5   9  12      641.68      660.69    168.42 o 
  -4   9  12       86.39       81.64     11.75 o 
  -3   9  12       44.15       64.61     15.31 o 
  -2   9  12       61.82       53.80     14.49 o 
  -1   9  12     1830.73     1626.30     24.25 o 
   0   9  12       86.64      101.37     15.42 o 
   1   9  12      257.54      228.14     13.57 o 
   2   9  12      962.15      832.41    100.26 o 
   3   9  12      532.25      502.02     60.27 o 
   4   9  12      417.00      359.65     31.03 o 
   5   9  12       94.52       99.28     10.74 o 
   6   9  12       75.33       57.72      9.03 o 
  -9  10  12        8.03       26.69      9.61 o 
  -8  10  12        3.27       -0.86     19.95 o 
  -7  10  12     1662.43     1541.68    131.89 o 
  -6  10  12       30.62       47.88      9.40 o 
  -5  10  12      354.32      402.63    119.70 o 
  -4  10  12      220.98      241.50     33.70 o 
  -3  10  12       15.50       31.09     10.45 o 
  -2  10  12      392.46      305.38     14.18 o 
  -1  10  12     4780.48     4190.73     31.42 o 
   0  10  12     1673.72     1375.61     15.99 o 
   1  10  12     2648.31     2218.56     78.31 o 
   2  10  12     2204.10     1933.41     17.97 o 
   3  10  12      687.19      526.76     44.52 o 
   4  10  12     2873.55     2510.19    168.28 o 
   5  10  12        0.58        8.26      9.70 o 
   6  10  12        0.64        0.24     11.71 o 
  -8  11  12       72.62       98.79     14.37 o 
  -7  11  12        0.16       11.54     12.25 o 
  -6  11  12      225.06      220.21     64.44 o 
  -5  11  12      152.19      172.74     23.76 o 
  -4  11  12      354.94      336.11     28.63 o 
  -3  11  12      215.37      176.35     18.81 o 
  -2  11  12       40.01       30.52     18.49 o 
  -1  11  12        2.81       51.69     18.49 o 
   0  11  12     1064.48      873.91     16.95 o 
   1  11  12        0.08      -11.84     13.64 o 
   2  11  12     2139.43     1889.31     54.03 o 
   3  11  12      640.80      563.54     15.53 o 
   4  11  12        3.05       15.49     17.36 o 
   5  11  12      194.23      173.30     15.66 o 
  -8  12  12        0.04       23.36     16.22 o 
  -7  12  12       57.00       25.62     20.39 o 
  -6  12  12       40.68       28.98     14.90 o 
  -5  12  12      326.19      364.09     28.75 o 
  -4  12  12      768.78      686.84     94.23 o 
  -3  12  12      283.49      273.79     20.22 o 
  -2  12  12      767.52      585.21     16.47 o 
  -1  12  12     1714.31     1468.67     20.22 o 
   0  12  12       56.50      100.97     41.75 o 
   1  12  12       37.44       64.20     14.18 o 
   2  12  12      217.99      184.60     33.05 o 
   3  12  12       13.58       16.91     40.83 o 
   4  12  12       83.30       88.01     17.28 o 
   5  12  12      264.88      201.44     25.38 o 
  -7  13  12       59.67       81.82     10.88 o 
  -6  13  12       65.22       78.75     12.27 o 
  -5  13  12       10.77       27.43     13.78 o 
  -4  13  12     1365.80     1093.05     19.27 o 
  -3  13  12      291.22      253.57     20.71 o 
  -2  13  12      893.86      861.45     18.19 o 
  -1  13  12      333.40      318.15     21.63 o 
   0  13  12      236.52      241.39     41.78 o 
   1  13  12      848.72      798.89     31.35 o 
   2  13  12      404.55      373.75     18.22 o 
   3  13  12       21.41       52.68     35.58 o 
   4  13  12       10.68        7.40     13.85 o 
  -7  14  12       51.89       56.53     12.93 o 
  -6  14  12       35.58       30.90     10.89 o 
  -5  14  12       78.07       69.94     14.36 o 
  -4  14  12      137.95      150.64     21.43 o 
  -3  14  12      102.76      121.07     21.12 o 
  -2  14  12       78.03       89.13     21.06 o 
  -1  14  12       19.87       35.16     14.10 o 
   0  14  12       56.75       68.91     26.22 o 
   1  14  12        1.33       15.60     14.41 o 
   2  14  12       61.42       61.65     12.36 o 
   3  14  12       27.30       27.11     10.62 o 
   4  14  12       89.29       79.67     15.54 o 
  -6  15  12        0.78       -1.53     14.47 o 
  -5  15  12       65.75       72.09     15.20 o 
  -4  15  12     1080.27      978.36     24.88 o 
  -3  15  12       41.00        8.30     15.38 o 
  -2  15  12      152.09      166.46     21.80 o 
  -1  15  12      155.16      207.19     20.76 o 
   0  15  12        2.99       13.49     20.51 o 
   1  15  12       43.83       80.73     35.04 o 
   2  15  12      498.80      489.96     44.02 o 
   3  15  12        0.13      -12.70     12.70 o 
  -5  16  12       28.79       26.92     22.58 o 
  -4  16  12        1.80       40.10     22.28 o 
  -3  16  12      460.81      504.72     23.48 o 
  -2  16  12      164.16      132.57     16.00 o 
  -1  16  12       56.23       79.72     21.43 o 
   0  16  12       18.41       15.87     21.48 o 
   1  16  12        5.13       34.12     15.38 o 
   2  16  12       28.09       -4.30     16.85 o 
  -3  17  12        6.21        2.56     22.40 o 
  -2  17  12       16.96       49.25     16.48 o 
  -1  17  12       57.89       57.32     15.87 o 
   0  17  12       29.85       58.96     22.34 o 
 -10   1  13        2.07       40.57     15.47 o 
  -9   1  13      378.22      403.60     13.54 o 
  -8   1  13        3.10        5.86     14.83 o 
  -7   1  13       72.10       82.06     11.63 o 
  -6   1  13     3638.15     3463.68    195.61 o 
  -5   1  13     4333.67     4293.72    221.52 o 
  -4   1  13     2209.67     1883.49     69.02 o 
  -3   1  13     1397.44     1238.07     67.80 o 
  -2   1  13     2226.12     1824.83     16.97 o 
  -1   1  13     2036.79     1694.19    103.31 o 
   0   1  13     9783.97     9538.86     67.23 o 
   1   1  13      120.55      108.27      9.68 o 
   2   1  13      407.47      426.02     12.28 o 
   3   1  13     3234.06     3210.26    142.53 o 
   4   1  13     3157.66     3268.31    160.23 o 
   5   1  13      726.66      704.70     34.39 o 
   6   1  13      219.90      230.03     10.04 o 
   7   1  13      257.43      203.41     11.13 o 
 -10   2  13       24.79       11.43     10.91 o 
  -9   2  13      214.96      247.92     14.41 o 
  -8   2  13      267.12      225.81     15.07 o 
  -7   2  13        0.77      -14.39     14.39 o 
  -6   2  13      531.44      578.21     16.32 o 
  -5   2  13     2609.98     2393.09    105.67 o 
  -4   2  13      535.83      516.08     40.05 o 
  -3   2  13     6045.32     4971.37    190.82 o 
  -2   2  13      124.51      110.52     24.00 o 
  -1   2  13     1437.57     1403.51    107.66 o 
   0   2  13     1163.32     1099.77     22.82 o 
   1   2  13      595.51      650.53     38.76 o 
   2   2  13       43.23       38.52      8.75 o 
   3   2  13     2753.86     2723.62    128.72 o 
   4   2  13       51.23       40.44     12.92 o 
   5   2  13      121.56      137.46     11.29 o 
   6   2  13     1449.22     1321.50     34.83 o 
   7   2  13       14.15        7.40     11.00 o 
 -10   3  13       41.71       72.13     29.97 o 
  -9   3  13      358.10      369.05     31.78 o 
  -8   3  13       21.84        1.19     11.97 o 
  -7   3  13      211.21      204.23     14.30 o 
  -6   3  13     1035.31     1092.27     70.48 o 
  -5   3  13      276.64      360.97     38.75 o 
  -4   3  13       22.69       27.55      7.86 o 
  -3   3  13       52.02       82.70     21.67 o 
  -2   3  13      203.95      240.32     15.91 o 
  -1   3  13       98.87      117.36     10.81 o 
   0   3  13    12351.45    12429.88    666.49 o 
   1   3  13      242.38      280.41     19.68 o 
   2   3  13      267.21      271.33     10.40 o 
   3   3  13     4440.20     4345.51    220.03 o 
   4   3  13        0.52       17.62     14.01 o 
   5   3  13       36.24       49.79      8.21 o 
   6   3  13        9.84       37.14     10.44 o 
   7   3  13        2.20       32.83      9.82 o 
 -10   4  13      120.75      109.52     12.89 o 
  -9   4  13     1033.82      910.11     78.77 o 
  -8   4  13      539.28      483.96     46.45 o 
  -7   4  13       91.74      132.47     10.18 o 
  -6   4  13       47.57       96.80     11.03 o 
  -5   4  13      717.35      679.23     67.32 o 
  -4   4  13      557.25      471.26     59.89 o 
  -3   4  13     3343.56     3060.19    351.10 o 
  -2   4  13     6792.44     5886.78    338.49 o 
  -1   4  13      996.63     1005.85    123.29 o 
   0   4  13     1565.62     1670.10    138.16 o 
   1   4  13    11158.90    11558.80    729.37 o 
   2   4  13     5458.38     5549.65    342.09 o 
   3   4  13      617.70      628.82     35.60 o 
   4   4  13       81.28       88.62      9.08 o 
   5   4  13      300.84      310.55     19.56 o 
   6   4  13      965.65      956.61     44.57 o 
   7   4  13      247.22      186.41      9.67 o 
 -10   5  13        4.50       12.90     12.52 o 
  -9   5  13        3.70       19.84     30.30 o 
  -8   5  13      191.51      200.07     13.33 o 
  -7   5  13       29.33       30.01      8.99 o 
  -6   5  13        0.14        9.43      9.12 o 
  -5   5  13        5.54       34.68     19.49 o 
  -4   5  13      701.01      669.43     81.48 o 
  -3   5  13     1522.29     1365.64    163.96 o 
  -2   5  13      187.68      145.83     11.45 o 
  -1   5  13     2351.21     2136.41    349.07 o 
   0   5  13     2288.29     2266.50    194.62 o 
   1   5  13      572.75      608.64     31.65 o 
   2   5  13      206.72      219.09     18.88 o 
   3   5  13      838.14      877.51     53.95 o 
   4   5  13      253.07      233.32     19.08 o 
   5   5  13       94.02       85.85     10.40 o 
   6   5  13        1.87       17.65      8.92 o 
   7   5  13       66.32       61.47     10.34 o 
 -10   6  13        9.15       16.69     12.86 o 
  -9   6  13      507.23      487.38     41.92 o 
  -8   6  13      515.88      439.67     31.73 o 
  -7   6  13        3.42       13.63      8.31 o 
  -6   6  13     1570.27     1566.80    187.65 o 
  -5   6  13      807.10      814.17    100.73 o 
  -4   6  13      845.70      823.42    105.92 o 
  -3   6  13     9196.80     8460.28   1074.36 o 
  -2   6  13       96.08      119.44      9.78 o 
  -1   6  13        3.12       11.39     24.59 o 
   0   6  13     2196.74     2091.12    251.74 o 
   1   6  13      449.31      465.04     51.06 o 
   2   6  13       40.40       36.68     10.14 o 
   3   6  13     1672.17     1558.77    109.29 o 
   4   6  13       87.63       91.27     12.17 o 
   5   6  13      179.40      171.57     13.27 o 
   6   6  13     2637.65     2291.52    140.38 o 
  -9   7  13       23.94       61.78     21.48 o 
  -8   7  13       67.98       64.30      8.73 o 
  -7   7  13      111.80      110.82     14.28 o 
  -6   7  13      991.64      904.39     92.40 o 
  -5   7  13     2792.65     2557.57    260.77 o 
  -4   7  13      463.05      514.72     50.76 o 
  -3   7  13     1004.66     1038.74    134.92 o 
  -2   7  13     2394.63     2210.77    294.23 o 
  -1   7  13      351.91      379.60     57.98 o 
   0   7  13      997.15     1007.15    108.92 o 
   1   7  13      212.53      271.11     15.80 o 
   2   7  13      150.01      170.36     20.92 o 
   3   7  13        6.18       12.21     15.76 o 
   4   7  13     1193.22     1135.31     68.21 o 
   5   7  13      178.30      156.24     10.12 o 
   6   7  13      352.16      277.63     17.37 o 
  -9   8  13      110.87      133.44     15.16 o 
  -8   8  13       39.12       78.26     10.92 o 
  -7   8  13       32.34       42.45     10.60 o 
  -6   8  13      190.16      224.77     14.72 o 
  -5   8  13       65.36       91.38     10.03 o 
  -4   8  13      591.02      561.88     92.54 o 
  -3   8  13      698.78      716.96     91.55 o 
  -2   8  13     1427.43     1441.87    234.41 o 
  -1   8  13       56.01       61.30     10.92 o 
   0   8  13      188.68      166.13     18.97 o 
   1   8  13     1185.45     1147.92    159.30 o 
   2   8  13      752.87      723.35     82.70 o 
   3   8  13      263.25      239.05     30.19 o 
   4   8  13      107.39      129.76     11.10 o 
   5   8  13      247.35      251.75     13.96 o 
   6   8  13      340.89      340.69     27.50 o 
  -9   9  13      165.51      150.71     16.47 o 
  -8   9  13       53.70       57.97     14.87 o 
  -7   9  13       10.37       22.77     10.03 o 
  -6   9  13     1299.29     1321.00    253.94 o 
  -5   9  13     1408.76     1429.67    154.17 o 
  -4   9  13      305.68      330.39     59.58 o 
  -3   9  13      389.08      412.02     37.99 o 
  -2   9  13      585.70      597.07     79.14 o 
  -1   9  13        7.12       15.20     13.24 o 
   0   9  13     4638.02     4285.02     34.65 o 
   1   9  13      375.19      353.90     28.12 o 
   2   9  13      105.51      101.70     16.61 o 
   3   9  13     1683.49     1543.92    172.04 o 
   4   9  13      834.31      780.18     57.05 o 
   5   9  13      600.81      537.09     29.33 o 
   6   9  13       22.52       26.06     22.64 o 
  -8  10  13       81.71       55.50     12.52 o 
  -7  10  13        8.55        1.10     12.37 o 
  -6  10  13       33.03       29.03     14.66 o 
  -5  10  13      433.91      459.92     30.04 o 
  -4  10  13       65.11       72.87     12.55 o 
  -3  10  13        6.36        8.48     11.57 o 
  -2  10  13      104.89       95.55     18.32 o 
  -1  10  13        8.39       29.97     13.37 o 
   0  10  13      103.36      129.19     13.88 o 
   1  10  13      461.35      421.21     23.82 o 
   2  10  13      117.40      116.31     13.80 o 
   3  10  13      181.58      149.82     22.66 o 
   4  10  13       73.89       73.40     10.62 o 
   5  10  13       17.40       27.99     10.58 o 
  -8  11  13        1.31        0.07     11.06 o 
  -7  11  13       62.39       75.45     12.40 o 
  -6  11  13      661.25      667.25    128.16 o 
  -5  11  13      604.96      587.58     61.49 o 
  -4  11  13       11.85       22.03     10.60 o 
  -3  11  13       28.81       57.92     18.80 o 
  -2  11  13      378.93      326.66     14.85 o 
  -1  11  13        0.45       39.12     13.12 o 
   0  11  13     3352.71     3075.63     39.26 o 
   1  11  13      103.92       98.24     12.94 o 
   2  11  13       15.94       28.00     14.09 o 
   3  11  13      867.18      718.66     42.25 o 
   4  11  13       48.33       45.16     14.34 o 
   5  11  13        7.25        8.48     13.97 o 
  -7  12  13        2.17       20.15     12.71 o 
  -6  12  13       38.47       47.95     15.31 o 
  -5  12  13      279.97      277.54     23.75 o 
  -4  12  13        8.61       23.68     13.43 o 
  -3  12  13      625.06      558.24     17.07 o 
  -2  12  13      787.94      744.32     22.96 o 
  -1  12  13      490.99      437.05     21.59 o 
   0  12  13      304.00      282.07     33.30 o 
   1  12  13     1704.11     1503.52     48.08 o 
   2  12  13      931.61      807.05     20.34 o 
   3  12  13        1.54        5.43     28.78 o 
   4  12  13        0.60       -5.58     13.55 o 
  -7  13  13       40.01       50.95     11.53 o 
  -6  13  13      158.87      182.02     14.03 o 
  -5  13  13      188.62      181.89     17.52 o 
  -4  13  13      118.48       70.89     15.20 o 
  -3  13  13       22.14       25.63     14.40 o 
  -2  13  13       47.75       75.26     14.59 o 
  -1  13  13      322.00      328.20     21.69 o 
   0  13  13        0.98       17.07     11.93 o 
   1  13  13      408.70      318.43     33.77 o 
   2  13  13       25.89       30.33     10.40 o 
   3  13  13        3.04       -2.68     18.52 o 
  -6  14  13      139.28      136.82     14.99 o 
  -5  14  13      576.76      447.87     22.75 o 
  -4  14  13        7.80       36.98     15.20 o 
  -3  14  13     1614.91     1488.87     26.77 o 
  -2  14  13       20.05       95.64     20.93 o 
  -1  14  13        0.96       -0.18     14.28 o 
   0  14  13      278.78      267.53     21.50 o 
   1  14  13      100.28      113.33     30.40 o 
   2  14  13        4.45       22.84     12.17 o 
   3  14  13      373.78      320.58     55.21 o 
  -5  15  13       89.52       91.69     21.79 o 
  -4  15  13      133.02      101.66     15.81 o 
  -3  15  13      149.09      147.77     21.92 o 
  -2  15  13      380.36      340.35     22.55 o 
  -1  15  13       25.94      -16.05     21.06 o 
   0  15  13       47.88       53.17     15.02 o 
   1  15  13        0.58        4.52     27.98 o 
   2  15  13        3.84       22.69     10.96 o 
  -3  16  13      228.15      248.78     22.90 o 
  -2  16  13      147.08      176.34     16.30 o 
  -1  16  13       42.63       84.11     21.79 o 
   0  16  13       30.72      110.47     21.79 o 
 -10   0  14      191.62      198.30     22.90 o 
  -9   0  14       66.24      104.20     21.12 o 
  -8   0  14      321.33      366.89     16.74 o 
  -7   0  14     1434.32     1354.15     26.03 o 
  -6   0  14      317.65      271.67     15.06 o 
  -5   0  14     7742.57     7539.45    827.50 o 
  -4   0  14     1433.03     1250.12     24.33 o 
  -3   0  14       40.04       59.94     18.13 o 
  -2   0  14     3497.27     2957.85     26.57 o 
  -1   0  14     4004.96     3862.39     29.43 o 
   0   0  14        3.03       53.07     33.51 o 
   1   0  14     1891.11     1983.95    101.04 o 
   2   0  14     1623.75     1723.81     99.41 o 
   3   0  14     1753.41     1805.21    175.40 o 
   4   0  14     3654.41     3671.64    366.71 o 
   5   0  14     2291.51     2276.86    128.08 o 
   6   0  14      121.18      129.37     12.96 o 
 -10   1  14        0.41       18.09     15.75 o 
  -9   1  14        2.60       31.36     37.75 o 
  -8   1  14        4.51       15.75     11.48 o 
  -7   1  14      653.70      638.53     36.06 o 
  -6   1  14      290.56      324.41     16.60 o 
  -5   1  14       11.98       28.54      8.50 o 
  -4   1  14     1612.39     1376.78     15.67 o 
  -3   1  14      374.20      334.33     22.84 o 
  -2   1  14       88.32       93.78     15.60 o 
  -1   1  14      223.92      218.51     12.08 o 
   0   1  14     1184.86     1201.05     14.49 o 
   1   1  14      146.10      164.11     13.77 o 
   2   1  14     1763.88     1892.22     87.02 o 
   3   1  14      314.28      320.44     13.53 o 
   4   1  14      819.76      844.17     50.20 o 
   5   1  14      571.90      508.35     23.61 o 
   6   1  14       31.30       19.96      9.70 o 
 -10   2  14      206.41      208.71     26.87 o 
  -9   2  14        0.46       22.84     12.48 o 
  -8   2  14       61.34       90.53     13.09 o 
  -7   2  14      639.62      614.00     61.61 o 
  -6   2  14       20.38       54.24      9.03 o 
  -5   2  14     1396.83     1332.49     98.43 o 
  -4   2  14     3275.80     3210.32    281.58 o 
  -3   2  14       36.13       55.67     25.36 o 
  -2   2  14       92.56      119.23     13.71 o 
  -1   2  14    15817.53    16247.18    787.25 o 
   0   2  14       88.72       79.74     11.07 o 
   1   2  14     2289.68     2230.77     84.93 o 
   2   2  14      682.06      740.00     31.61 o 
   3   2  14       76.70       87.22      8.03 o 
   4   2  14     1522.46     1512.66     96.79 o 
   5   2  14      387.88      402.13     21.01 o 
   6   2  14      100.06      105.86     11.31 o 
 -10   3  14       40.69       53.79     26.80 o 
  -9   3  14       15.81       12.07     12.94 o 
  -8   3  14      426.79      457.56     31.89 o 
  -7   3  14     1383.08     1382.42     95.02 o 
  -6   3  14       50.60       92.70     12.87 o 
  -5   3  14      226.29      264.32     38.04 o 
  -4   3  14     1886.55     1710.35    149.68 o 
  -3   3  14     1943.20     1613.20    121.22 o 
  -2   3  14     4445.60     4125.01    104.63 o 
  -1   3  14       62.97      169.06     54.67 o 
   0   3  14      634.86      669.32     39.20 o 
   1   3  14     4401.16     4740.54    204.64 o 
   2   3  14     4081.27     4105.77    206.51 o 
   3   3  14       51.48       57.30      8.84 o 
   4   3  14       52.46       52.67     11.36 o 
   5   3  14      237.72      249.46     11.15 o 
   6   3  14       36.01       44.01      9.73 o 
 -10   4  14        9.40       24.85     12.86 o 
  -9   4  14        1.73        1.99     15.15 o 
  -8   4  14       90.50       98.42     11.19 o 
  -7   4  14        8.47       15.58     10.19 o 
  -6   4  14        5.06       21.41     11.87 o 
  -5   4  14      536.54      515.88     35.54 o 
  -4   4  14      196.49      197.68     31.55 o 
  -3   4  14      558.41      480.65     23.55 o 
  -2   4  14      284.03      288.56     49.07 o 
  -1   4  14      343.96      354.44     49.51 o 
   0   4  14       30.16       33.85     10.18 o 
   1   4  14       12.76       37.59      9.22 o 
   2   4  14      113.79      117.62      9.93 o 
   3   4  14        1.21       10.47      9.74 o 
   4   4  14      154.01      164.60     21.65 o 
   5   4  14      263.15      284.53     11.00 o 
   6   4  14        0.41       -0.77     11.65 o 
  -9   5  14       31.58       20.92     10.77 o 
  -8   5  14      504.77      498.58     49.19 o 
  -7   5  14     2127.40     2056.05    166.03 o 
  -6   5  14       82.49       88.09     10.20 o 
  -5   5  14      340.16      359.68     52.61 o 
  -4   5  14     1836.94     1806.22    187.37 o 
  -3   5  14      177.50      213.15     11.69 o 
  -2   5  14     7660.68     7122.11    517.40 o 
  -1   5  14      314.70      295.91     16.10 o 
   0   5  14        0.99       13.48      9.37 o 
   1   5  14     3627.08     3763.25    313.98 o 
   2   5  14     3178.31     3300.33    199.11 o 
   3   5  14       34.88       52.66      8.47 o 
   4   5  14      305.55      328.43     22.60 o 
   5   5  14      351.44      363.02     19.05 o 
   6   5  14        8.81       10.87      9.78 o 
  -9   6  14        0.11       15.56     12.39 o 
  -8   6  14        7.10       21.82     10.24 o 
  -7   6  14      313.59      292.63     31.22 o 
  -6   6  14      141.18      136.83     13.28 o 
  -5   6  14        5.46       18.68     11.17 o 
  -4   6  14      120.28      139.20     14.24 o 
  -3   6  14        3.10       17.75     11.96 o 
  -2   6  14       93.69      105.36     15.29 o 
  -1   6  14     2794.50     2855.82    512.43 o 
   0   6  14      185.49      218.45     21.24 o 
   1   6  14       48.33       47.71     14.53 o 
   2   6  14      152.73      168.51     10.32 o 
   3   6  14        9.70       24.39     10.25 o 
   4   6  14       81.31       84.88      9.49 o 
   5   6  14      169.19      178.79      9.24 o 
   6   6  14        0.42       -5.09     10.20 o 
  -9   7  14        0.01       31.28     10.83 o 
  -8   7  14      189.74      208.32     21.26 o 
  -7   7  14     1297.46     1289.97    127.43 o 
  -6   7  14       86.05       71.15     15.82 o 
  -5   7  14      360.71      322.00     61.89 o 
  -4   7  14     1233.84     1229.09    126.85 o 
  -3   7  14      122.95      157.26     28.81 o 
  -2   7  14     1283.46     1243.48    185.75 o 
  -1   7  14      312.66      327.71     49.64 o 
   0   7  14      371.90      382.54     51.03 o 
   1   7  14      126.16      115.45     25.71 o 
   2   7  14     3009.16     3019.80    282.65 o 
   3   7  14        0.81       17.58      8.88 o 
   4   7  14      479.31      438.09     33.15 o 
   5   7  14      745.26      670.06     41.79 o 
  -9   8  14       42.70       22.98     21.34 o 
  -8   8  14       44.01       74.77     12.79 o 
  -7   8  14      416.34      368.12     30.40 o 
  -6   8  14      499.96      433.27     49.86 o 
  -5   8  14     1337.57     1365.73    172.74 o 
  -4   8  14       88.63      112.88     11.61 o 
  -3   8  14       37.94       38.65      9.97 o 
  -2   8  14     1101.73     1144.43    143.78 o 
  -1   8  14     1999.00     2099.95    246.38 o 
   0   8  14      286.73      294.10     62.72 o 
   1   8  14       84.46      108.28     12.76 o 
   2   8  14      293.37      354.02     38.34 o 
   3   8  14     1302.60     1288.87    119.15 o 
   4   8  14     1929.13     1718.59    135.89 o 
   5   8  14      591.91      535.49     45.28 o 
  -8   9  14       63.25       95.89      9.73 o 
  -7   9  14        7.80       -9.25      9.25 o 
  -6   9  14       44.75       67.37     10.33 o 
  -5   9  14        0.56       12.56      9.91 o 
  -4   9  14      437.68      403.31     49.44 o 
  -3   9  14      196.18      205.50     27.72 o 
  -2   9  14      733.07      823.81     99.29 o 
  -1   9  14      218.80      199.69     19.61 o 
   0   9  14      277.04      255.91     10.28 o 
   1   9  14     1292.42     1171.96    109.57 o 
   2   9  14        1.03       10.78     10.56 o 
   3   9  14       68.25       65.67     19.33 o 
   4   9  14      263.05      218.63     23.60 o 
   5   9  14      117.76      106.36     10.69 o 
  -8  10  14       20.67       33.79     11.91 o 
  -7  10  14      153.95      154.82     10.98 o 
  -6  10  14       14.77       32.09     12.88 o 
  -5  10  14      694.17      683.78     86.43 o 
  -4  10  14     1284.12     1273.78    158.12 o 
  -3  10  14       36.57       60.80     14.61 o 
  -2  10  14        1.02      -18.43     18.43 o 
  -1  10  14     5059.74     4939.23     34.27 o 
   0  10  14      215.49      248.93     15.88 o 
   1  10  14      843.09      782.51     50.89 o 
   2  10  14      279.98      255.16     10.84 o 
   3  10  14       35.14       30.75     11.04 o 
   4  10  14     1131.30      889.30     94.41 o 
  -7  11  14       56.07       55.74     16.66 o 
  -6  11  14       20.29       42.22     15.81 o 
  -5  11  14       66.92       66.90     13.86 o 
  -4  11  14      317.82      323.58     31.55 o 
  -3  11  14      693.56      611.45     22.22 o 
  -2  11  14      210.88      196.31     20.28 o 
  -1  11  14       33.36       87.04     20.14 o 
   0  11  14      878.79      895.93     46.73 o 
   1  11  14      397.85      418.64     40.40 o 
   2  11  14      180.68      182.56     32.15 o 
   3  11  14      195.86      189.57     15.29 o 
   4  11  14       20.96       27.72     12.75 o 
  -7  12  14       31.16       14.16     14.33 o 
  -6  12  14        2.02       14.81     13.15 o 
  -5  12  14      701.24      743.46     67.70 o 
  -4  12  14      125.48      101.05     14.53 o 
  -3  12  14        3.16       57.18     20.08 o 
  -2  12  14      487.79      421.73     16.14 o 
  -1  12  14      113.12       88.10     19.97 o 
   0  12  14       71.71       87.62     12.03 o 
   1  12  14        0.55       19.14     33.69 o 
   2  12  14      130.84      137.12     12.60 o 
   3  12  14      105.51      128.25     15.62 o 
  -6  13  14       21.65       28.72     15.11 o 
  -5  13  14       10.82       19.17     17.47 o 
  -4  13  14     1056.66      847.90     24.26 o 
  -3  13  14      206.00      241.19     21.25 o 
  -2  13  14      623.33      701.01     22.94 o 
  -1  13  14       27.64       29.42     14.04 o 
   0  13  14       20.33       20.92     26.70 o 
   1  13  14      313.16      260.57     13.24 o 
   2  13  14      277.27      305.27     42.76 o 
   3  13  14       29.89       45.23     39.89 o 
  -5  14  14       67.27       20.94     15.51 o 
  -4  14  14        7.03       59.81     22.28 o 
  -3  14  14      156.88      126.53     16.55 o 
  -2  14  14       48.05       53.78     14.47 o 
  -1  14  14       25.92       79.53     20.87 o 
   0  14  14       32.32       -8.24     21.18 o 
   1  14  14       83.93      117.39     11.09 o 
   2  14  14        0.16       12.59     12.62 o 
  -4  15  14      210.18      127.34     23.21 o 
  -3  15  14        8.39      -12.63     15.38 o 
  -2  15  14      307.22      359.31     23.09 o 
  -1  15  14      100.51       92.92     21.98 o 
   0  15  14       31.41       13.92     15.38 o 
  -9   1  15      998.88     1077.16     18.65 o 
  -8   1  15       22.44       27.81      9.28 o 
  -7   1  15       15.67       15.64     10.69 o 
  -6   1  15     1895.00     1804.07     78.97 o 
  -5   1  15     2479.50     2345.04     93.67 o 
  -4   1  15     1540.36     1346.09     43.57 o 
  -3   1  15      195.94      149.21     11.44 o 
  -2   1  15       81.53      109.16     13.38 o 
  -1   1  15      717.20      706.50     56.76 o 
   0   1  15     7526.14     8135.78    117.29 o 
   1   1  15     2143.82     2383.74     46.78 o 
   2   1  15      797.42      834.58     42.81 o 
   3   1  15     1667.63     1677.42     71.61 o 
   4   1  15      200.03      222.60     11.45 o 
   5   1  15      618.20      624.71     29.91 o 
   6   1  15      333.62      296.35     26.05 o 
  -9   2  15      112.19       54.06     14.84 o 
  -8   2  15      360.17      319.74     36.86 o 
  -7   2  15      362.80      415.01     32.18 o 
  -6   2  15      411.21      406.68     10.87 o 
  -5   2  15       41.51       50.42      8.98 o 
  -4   2  15      120.55      158.21     45.55 o 
  -3   2  15     2332.48     1960.34     53.08 o 
  -2   2  15       78.00      108.59     13.49 o 
  -1   2  15       12.05       27.92     13.73 o 
   0   2  15      297.41      393.22     29.99 o 
   1   2  15     1236.68     1402.45     33.87 o 
   2   2  15      155.07      180.62     10.52 o 
   3   2  15     2555.00     2817.11    164.14 o 
   4   2  15       29.11       29.81      8.58 o 
   5   2  15       13.45       -3.77     13.25 o 
   6   2  15      475.38      450.74     17.97 o 
  -9   3  15      375.84      366.60     32.37 o 
  -8   3  15        0.55       15.18     17.01 o 
  -7   3  15       77.41      116.34      8.81 o 
  -6   3  15       45.29       74.49      9.87 o 
  -5   3  15      942.88      990.64     55.18 o 
  -4   3  15      522.26      493.82     55.82 o 
  -3   3  15     2049.73     1756.73     60.24 o 
  -2   3  15      928.36     1005.30     89.39 o 
  -1   3  15      579.79      675.23     55.81 o 
   0   3  15     3293.14     3396.89     93.90 o 
   1   3  15       57.31       76.59      9.67 o 
   2   3  15      194.33      255.58      9.32 o 
   3   3  15      190.10      207.23     26.21 o 
   4   3  15        0.20        8.83      9.12 o 
   5   3  15        1.32       17.37      8.69 o 
   6   3  15      374.79      336.11     24.87 o 
  -9   4  15      338.24      317.15     18.14 o 
  -8   4  15      383.33      368.59     39.14 o 
  -7   4  15      228.22      273.41     15.76 o 
  -6   4  15      583.47      588.16     36.27 o 
  -5   4  15      146.23      171.58     20.29 o 
  -4   4  15      289.35      301.65     34.00 o 
  -3   4  15    10208.34    10569.31    959.26 o 
  -2   4  15     1433.07     1420.14    108.11 o 
  -1   4  15     2411.57     2556.01    154.07 o 
   0   4  15      820.43      955.33     72.26 o 
   1   4  15      750.50      830.58     66.18 o 
   2   4  15     2246.24     2304.63    103.48 o 
   3   4  15      765.95      764.26     37.62 o 
   4   4  15      275.36      268.30      9.95 o 
   5   4  15        2.13       -9.76      9.76 o 
  -9   5  15       10.36       29.96     12.40 o 
  -8   5  15       27.55       24.59     14.59 o 
  -7   5  15       38.63       34.16     12.46 o 
  -6   5  15        5.10        0.84     10.42 o 
  -5   5  15      138.21      166.32     26.43 o 
  -4   5  15      242.04      218.02     15.25 o 
  -3   5  15        6.31       48.83     24.71 o 
  -2   5  15     1287.70     1348.90    154.89 o 
  -1   5  15      143.25      158.12     21.80 o 
   0   5  15      310.63      290.10     10.97 o 
   1   5  15      606.80      685.38     50.77 o 
   2   5  15      178.02      255.81     17.11 o 
   3   5  15        7.01        6.30     10.57 o 
   4   5  15      149.69      171.28     19.56 o 
   5   5  15      279.73      259.74     19.60 o 
  -9   6  15       64.03       69.15     12.92 o 
  -8   6  15      437.80      363.92     30.91 o 
  -7   6  15      482.10      492.78     30.46 o 
  -6   6  15      843.25      888.50     55.19 o 
  -5   6  15      186.68      160.46     10.18 o 
  -4   6  15      506.82      541.90     56.98 o 
  -3   6  15     5546.93     5288.43    596.50 o 
  -2   6  15      277.11      375.56     18.13 o 
  -1   6  15      131.41      159.10     11.80 o 
   0   6  15      355.23      420.49     35.53 o 
   1   6  15      801.19      849.39     82.13 o 
   2   6  15      366.30      345.38     40.20 o 
   3   6  15     3966.29     3881.01    278.32 o 
   4   6  15       39.82       45.92     12.18 o 
   5   6  15        4.17       30.63     10.56 o 
  -8   7  15       57.47       63.40     17.95 o 
  -7   7  15        6.59       10.61     10.73 o 
  -6   7  15      947.47      823.92     99.61 o 
  -5   7  15      128.84      119.83     11.98 o 
  -4   7  15      474.07      536.76     43.48 o 
  -3   7  15      199.25      188.22     24.28 o 
  -2   7  15       96.50      110.75     10.90 o 
  -1   7  15      245.07      286.96     12.27 o 
   0   7  15      450.01      554.37     41.69 o 
   1   7  15     1096.89     1192.15    122.75 o 
   2   7  15      543.76      531.31     56.19 o 
   3   7  15      245.23      249.85     19.95 o 
   4   7  15      374.16      394.41     28.48 o 
   5   7  15      330.46      343.84     22.54 o 
  -8   8  15        4.55       -4.97     10.79 o 
  -7   8  15      311.71      290.06     21.29 o 
  -6   8  15      292.86      314.57     26.45 o 
  -5   8  15       70.44      108.38     23.72 o 
  -4   8  15       18.33       36.29      9.85 o 
  -3   8  15      630.75      684.09     73.04 o 
  -2   8  15      222.35      260.89     31.46 o 
  -1   8  15      504.92      553.42     58.22 o 
   0   8  15       19.95       22.78     12.45 o 
   1   8  15      134.99      153.02     13.41 o 
   2   8  15      877.25      848.24    102.54 o 
   3   8  15      124.56      126.99     12.82 o 
   4   8  15       10.82        0.37      9.96 o 
  -8   9  15        7.94       11.40     11.22 o 
  -7   9  15       82.05      100.97     10.87 o 
  -6   9  15     1223.61     1180.93    142.07 o 
  -5   9  15      631.54      644.17     69.43 o 
  -4   9  15      237.17      266.27     27.24 o 
  -3   9  15       88.32      142.28     13.41 o 
  -2   9  15      420.63      419.97     67.59 o 
  -1   9  15      193.55      211.10     33.37 o 
   0   9  15     2851.20     2640.42     37.81 o 
   1   9  15      126.02      171.11     13.04 o 
   2   9  15      396.44      375.08     28.09 o 
   3   9  15     1151.80     1119.96     82.48 o 
   4   9  15       59.18       58.43     10.97 o 
  -7  10  15       56.66       72.07     11.67 o 
  -6  10  15       20.06       46.52     10.76 o 
  -5  10  15       79.67      107.58     13.93 o 
  -4  10  15       26.44       55.22     14.23 o 
  -3  10  15       78.41       73.18     15.87 o 
  -2  10  15       59.21       55.98     13.92 o 
  -1  10  15        8.44       59.02     14.22 o 
   0  10  15       24.22       51.91     15.87 o 
   1  10  15      471.75      483.03     46.83 o 
   2  10  15       78.26       76.94     21.82 o 
   3  10  15       34.39       41.99     16.36 o 
   4  10  15      226.83      185.42     25.62 o 
  -7  11  15       27.24       32.92      9.23 o 
  -6  11  15      304.62      310.76     34.54 o 
  -5  11  15      443.77      429.74     64.73 o 
  -4  11  15      446.37      436.32     77.10 o 
  -3  11  15      288.62      230.83     15.40 o 
  -2  11  15      351.98      308.62     21.15 o 
  -1  11  15     1038.47     1055.68     18.75 o 
   0  11  15     1238.39     1172.50     40.93 o 
   1  11  15       13.51       11.39     24.35 o 
   2  11  15        3.92       30.52     13.33 o 
   3  11  15       55.35       15.01     22.40 o 
  -6  12  15       15.68       30.30     13.60 o 
  -5  12  15       19.84       34.10     15.70 o 
  -4  12  15      274.85      275.04     22.12 o 
  -3  12  15     1152.27     1146.69     25.01 o 
  -2  12  15       91.22      107.75     21.18 o 
  -1  12  15      201.25      198.92     15.27 o 
   0  12  15      299.99      221.97     22.12 o 
   1  12  15      144.30      129.81     11.39 o 
   2  12  15      267.54      255.49     13.48 o 
  -5  13  15        0.62       48.64     15.20 o 
  -4  13  15      225.77      242.79     22.23 o 
  -3  13  15        0.22       34.66     14.95 o 
  -2  13  15      131.39      134.21     15.39 o 
  -1  13  15       36.50       61.22     15.08 o 
   0  13  15       57.79       88.63     21.12 o 
   1  13  15      237.04      236.86     11.79 o 
  -4  14  15       47.93       71.05     15.26 o 
  -3  14  15      659.43      688.35     24.47 o 
  -2  14  15       34.96       -6.78     22.03 o 
  -1  14  15       30.49       33.26     21.67 o 
   0  14  15       30.14       37.90     22.09 o 
  -9   0  16       15.83       48.40     21.15 o 
  -8   0  16      474.90      511.45     34.70 o 
  -7   0  16       10.66        5.09     11.65 o 
  -6   0  16      161.65      166.56     23.79 o 
  -5   0  16     3945.68     4168.18    387.62 o 
  -4   0  16      590.05      571.89     16.40 o 
  -3   0  16      276.95      312.11     15.28 o 
  -2   0  16        2.24       39.79     12.82 o 
  -1   0  16     1229.52     1368.64     20.74 o 
   0   0  16      342.93      486.45     21.76 o 
   1   0  16     7183.32     7865.23    461.68 o 
   2   0  16      102.10      102.03     14.81 o 
   3   0  16      179.12      201.64     45.77 o 
   4   0  16     2734.41     2872.86    302.45 o 
   5   0  16      549.18      544.69     59.90 o 
  -9   1  16       23.58       20.01     23.52 o 
  -8   1  16      119.20      135.53     19.56 o 
  -7   1  16      387.89      357.18     19.28 o 
  -6   1  16       45.55       58.07     14.96 o 
  -5   1  16      129.95      133.87     12.00 o 
  -4   1  16      100.26      109.45     13.73 o 
  -3   1  16      135.04       88.53     21.10 o 
  -2   1  16        1.28        2.83     20.69 o 
  -1   1  16     1330.37     1531.40     40.05 o 
   0   1  16       86.07      166.18     14.24 o 
   1   1  16        1.74       26.59     16.58 o 
   2   1  16     1078.15     1281.61     27.64 o 
   3   1  16      123.20      113.08     13.02 o 
   4   1  16       98.49      128.75      9.91 o 
   5   1  16      182.15      198.75     11.35 o 
  -9   2  16        9.07       20.54     10.11 o 
  -8   2  16      120.39      128.98     10.81 o 
  -7   2  16       85.36      109.73     10.54 o 
  -6   2  16      128.41      136.21     10.84 o 
  -5   2  16     1620.41     1562.79    168.79 o 
  -4   2  16     2234.21     2354.56    249.06 o 
  -3   2  16      208.68      233.63     35.18 o 
  -2   2  16       23.32       68.82     13.75 o 
  -1   2  16     2758.25     3099.87    114.60 o 
   0   2  16      724.88      809.29     28.62 o 
   1   2  16     1227.32     1262.22     38.01 o 
   2   2  16        2.65       -8.20     16.33 o 
   3   2  16      248.70      277.79     13.38 o 
   4   2  16      333.82      330.22     15.53 o 
   5   2  16     1021.49      983.36     79.79 o 
  -9   3  16       19.30       -5.41     11.01 o 
  -8   3  16      287.49      280.99     16.10 o 
  -7   3  16      938.26      848.04     71.45 o 
  -6   3  16        0.75       13.14      7.54 o 
  -5   3  16      310.31      338.03     29.06 o 
  -4   3  16      739.08      810.26     73.42 o 
  -3   3  16       11.79       -3.11     32.74 o 
  -2   3  16     4337.96     4361.93    278.19 o 
  -1   3  16     1134.61     1243.27     46.52 o 
   0   3  16      301.00      285.09     27.79 o 
   1   3  16     2314.79     2353.88    143.41 o 
   2   3  16      327.60      392.15     24.58 o 
   3   3  16        9.86       29.95      9.23 o 
   4   3  16      455.70      445.36     31.33 o 
   5   3  16        1.08       16.82      9.85 o 
  -9   4  16        0.32        2.35     13.30 o 
  -8   4  16       63.86       90.13      9.77 o 
  -7   4  16       35.88       32.36      8.61 o 
  -6   4  16       33.41       53.96      7.88 o 
  -5   4  16      372.84      423.85     54.52 o 
  -4   4  16      159.56      171.10     24.84 o 
  -3   4  16       47.15       75.24     10.07 o 
  -2   4  16        0.18      -11.09     38.08 o 
  -1   4  16       11.11        9.18     13.88 o 
   0   4  16       34.91       48.36     12.40 o 
   1   4  16      336.49      414.19     39.98 o 
   2   4  16       29.16       47.41     10.76 o 
   3   4  16        6.72        9.22      9.16 o 
   4   4  16      155.28      153.15     11.10 o 
   5   4  16      104.90      100.83     12.29 o 
  -8   5  16      311.36      308.47     18.80 o 
  -7   5  16     1024.17      950.70     48.11 o 
  -6   5  16       23.73       34.61      7.29 o 
  -5   5  16      255.74      279.15     25.80 o 
  -4   5  16     1123.27     1007.82    111.50 o 
  -3   5  16        2.77       32.80     12.62 o 
  -2   5  16     2850.83     2935.20    293.57 o 
  -1   5  16     1335.75     1479.26    127.35 o 
   0   5  16       47.05       83.34     28.52 o 
   1   5  16      885.46      901.82     82.34 o 
   2   5  16      840.30      922.77     54.92 o 
   3   5  16        0.16       16.57      9.23 o 
   4   5  16     1211.71     1198.42     54.20 o 
  -8   6  16        0.03       16.08     10.74 o 
  -7   6  16       34.00       36.07      9.68 o 
  -6   6  16      214.19      195.80     17.85 o 
  -5   6  16      585.93      561.17     65.18 o 
  -4   6  16      352.75      314.41     43.05 o 
  -3   6  16      151.60      184.00     11.89 o 
  -2   6  16      176.83      205.12     16.75 o 
  -1   6  16      819.40      879.14    108.21 o 
   0   6  16       10.51       41.52     14.78 o 
   1   6  16       13.10       -2.26      9.12 o 
   2   6  16       42.24       86.27     13.65 o 
   3   6  16        0.89       18.28     10.97 o 
   4   6  16        1.53       27.51     15.66 o 
  -8   7  16      252.63      253.54     19.12 o 
  -7   7  16      583.32      560.07     50.62 o 
  -6   7  16      156.64      178.64     15.45 o 
  -5   7  16       84.68       76.17     16.02 o 
  -4   7  16       38.75       37.24     10.10 o 
  -3   7  16      138.06      145.47     12.05 o 
  -2   7  16      611.00      713.50     65.99 o 
  -1   7  16     1838.72     2139.63    194.38 o 
   0   7  16       60.11       90.39     10.77 o 
   1   7  16      321.55      324.14     32.24 o 
   2   7  16     1401.02     1483.72    150.58 o 
   3   7  16      207.88      215.51     20.67 o 
   4   7  16      136.08      143.86     12.91 o 
  -8   8  16      138.22      175.87     37.25 o 
  -7   8  16      126.15      105.48     14.71 o 
  -6   8  16      131.25      142.92     15.81 o 
  -5   8  16     2175.69     2138.98    226.55 o 
  -4   8  16      243.61      247.44     25.95 o 
  -3   8  16       51.98      107.69     12.41 o 
  -2   8  16        4.76       36.15     10.72 o 
  -1   8  16      850.06      995.26    138.90 o 
   0   8  16      186.39      197.30     37.24 o 
   1   8  16     2440.71     2575.72    244.27 o 
   2   8  16        2.84       13.52     13.04 o 
   3   8  16       69.84       49.02     18.99 o 
  -7   9  16       32.75       33.33      9.06 o 
  -6   9  16        2.73      -12.73     14.76 o 
  -5   9  16      364.08      391.00     38.32 o 
  -4   9  16       50.02       39.57     13.91 o 
  -3   9  16       19.89       39.72     14.68 o 
  -2   9  16      846.84      948.08    116.24 o 
  -1   9  16       55.29       66.87     22.24 o 
   0   9  16       35.77       56.46     15.26 o 
   1   9  16      217.74      259.94     25.76 o 
   2   9  16      262.50      274.54     31.65 o 
   3   9  16       35.15       65.99     13.98 o 
  -7  10  16        4.77      -15.45     15.45 o 
  -6  10  16      178.35      187.41     28.60 o 
  -5  10  16      870.38      842.71    101.72 o 
  -4  10  16     1104.70     1215.39    121.99 o 
  -3  10  16      138.92      161.43     19.32 o 
  -2  10  16        6.75       17.52     14.22 o 
  -1  10  16     1724.66     1590.69     26.36 o 
   0  10  16      446.47      397.26     37.11 o 
   1  10  16      452.75      398.19     13.66 o 
   2  10  16        0.28        3.53     15.21 o 
  -6  11  16       56.30       60.58     12.31 o 
  -5  11  16        8.36       24.00     15.12 o 
  -4  11  16      327.34      276.33     62.36 o 
  -3  11  16      167.57      165.49     15.82 o 
  -2  11  16      389.70      350.88     16.87 o 
  -1  11  16        0.01        9.64     20.87 o 
   0  11  16      227.58      194.18     15.58 o 
   1  11  16      459.74      421.05     22.04 o 
   2  11  16       10.75       48.87     54.44 o 
  -5  12  16      558.46      566.88     33.84 o 
  -4  12  16      139.59      139.89     22.47 o 
  -3  12  16        9.49        6.59     21.85 o 
  -2  12  16       13.07       20.02     14.77 o 
  -1  12  16        2.59      -20.99     20.99 o 
   0  12  16        5.67      104.24     21.85 o 
   1  12  16      347.93      332.42     24.05 o 
  -4  13  16      387.19      286.01     23.83 o 
  -3  13  16        9.03       38.69     22.40 o 
  -2  13  16      235.32      291.11     22.72 o 
  -1  13  16       83.76       61.90     21.98 o 
  -8   1  17       29.75       38.88      9.74 o 
  -7   1  17       60.99       82.12     16.13 o 
  -6   1  17      564.35      598.65     15.36 o 
  -5   1  17       46.84       51.48     10.31 o 
  -4   1  17      772.18      722.94     49.71 o 
  -3   1  17     2055.00     2146.10    130.61 o 
  -2   1  17       27.67       35.25     14.25 o 
  -1   1  17      486.36      504.46     15.81 o 
   0   1  17     3470.19     4089.73    262.25 o 
   1   1  17      357.64      471.32     14.05 o 
   2   1  17      921.10      968.48     43.50 o 
   3   1  17       80.30      119.66     10.85 o 
   4   1  17      146.15      142.28      9.46 o 
  -8   2  17      258.26      216.82     17.92 o 
  -7   2  17      240.46      264.50     19.83 o 
  -6   2  17      178.12      215.48     20.44 o 
  -5   2  17        2.22       18.86     11.62 o 
  -4   2  17       73.44       79.08     12.24 o 
  -3   2  17      414.73      366.30     23.41 o 
  -2   2  17      847.42      916.83     45.38 o 
  -1   2  17      609.70      623.85     12.40 o 
   0   2  17      147.55      167.08     43.60 o 
   1   2  17      401.08      528.00     14.74 o 
   2   2  17      409.12      471.12     20.34 o 
   3   2  17      867.41      943.72     36.89 o 
   4   2  17      146.74      170.65     12.40 o 
  -8   3  17       23.62       16.46      9.88 o 
  -7   3  17       21.26       27.33      8.64 o 
  -6   3  17       41.26       58.67      7.83 o 
  -5   3  17      176.87      167.97     16.43 o 
  -4   3  17      665.12      722.18     82.96 o 
  -3   3  17      479.57      489.75     15.72 o 
  -2   3  17      125.42      121.65     11.74 o 
  -1   3  17      859.77      901.98     34.42 o 
   0   3  17      287.80      292.72     23.46 o 
   1   3  17       38.49       63.25     10.40 o 
   2   3  17       19.55       28.96     11.56 o 
   3   3  17      155.86      184.25     10.25 o 
   4   3  17      240.36      230.06     10.62 o 
  -8   4  17      225.43      165.07     15.63 o 
  -7   4  17      353.85      385.97     30.39 o 
  -6   4  17     1407.03     1395.21     99.98 o 
  -5   4  17        4.06       29.18     18.12 o 
  -4   4  17       17.28       30.65      9.93 o 
  -3   4  17     3738.62     4132.44    250.15 o 
  -2   4  17      127.28      145.34     11.87 o 
  -1   4  17     1686.52     1814.80    228.16 o 
   0   4  17       91.86      143.43     21.12 o 
   1   4  17      405.33      485.60     22.92 o 
   2   4  17      298.03      318.10     13.56 o 
   3   4  17     2101.02     2211.24     93.73 o 
   4   4  17       81.80       80.68     10.32 o 
  -8   5  17       22.55       41.86      8.43 o 
  -7   5  17        8.17       24.86     13.03 o 
  -6   5  17       29.01       35.10     13.94 o 
  -5   5  17      416.05      425.54     32.19 o 
  -4   5  17       34.07       39.78     11.62 o 
  -3   5  17        2.74        1.71     11.92 o 
  -2   5  17      697.35      778.43     69.46 o 
  -1   5  17      405.56      499.72     91.48 o 
   0   5  17       92.12      124.27     38.52 o 
   1   5  17        3.34       11.21     12.79 o 
   2   5  17      147.10      143.03     12.04 o 
   3   5  17       92.36      113.82     11.63 o 
  -7   6  17      638.57      686.32     52.42 o 
  -6   6  17      596.50      582.29     83.84 o 
  -5   6  17       22.71       68.81     23.10 o 
  -4   6  17       65.04       75.06     11.81 o 
  -3   6  17      444.35      505.75     39.06 o 
  -2   6  17      472.07      674.65     39.41 o 
  -1   6  17     1007.05     1101.77    157.75 o 
   0   6  17      246.75      283.87     47.83 o 
   1   6  17      250.31      282.17     18.17 o 
   2   6  17      610.02      670.13     49.50 o 
   3   6  17     1735.42     1749.02    122.23 o 
  -7   7  17       18.91       37.63     10.06 o 
  -6   7  17      706.59      652.19     66.16 o 
  -5   7  17      162.44      146.50     12.81 o 
  -4   7  17       23.31       28.48     12.75 o 
  -3   7  17      381.10      473.70     39.58 o 
  -2   7  17       25.49       23.13     12.91 o 
  -1   7  17        1.07        0.76     11.91 o 
   0   7  17     1003.99     1192.04    168.24 o 
   1   7  17      284.52      338.51     38.27 o 
   2   7  17      822.54      870.60     61.95 o 
   3   7  17      369.99      372.56     37.23 o 
  -7   8  17       64.33       68.04     16.13 o 
  -6   8  17      339.74      386.30     37.82 o 
  -5   8  17      102.58      115.43     11.15 o 
  -4   8  17        5.90       13.11     12.83 o 
  -3   8  17      243.23      312.25     23.89 o 
  -2   8  17        1.62        4.54     11.77 o 
  -1   8  17      595.83      748.35     44.98 o 
   0   8  17        9.18       16.83     14.06 o 
   1   8  17       90.82      122.01     13.81 o 
   2   8  17      195.24      238.81     14.04 o 
  -6   9  17      315.39      279.50     16.53 o 
  -5   9  17      189.34      166.09     17.06 o 
  -4   9  17      243.07      283.02     22.99 o 
  -3   9  17      917.59     1075.50    120.37 o 
  -2   9  17      239.39      242.69     33.68 o 
  -1   9  17      392.90      449.16     61.99 o 
   0   9  17     1605.18     1626.79     22.29 o 
   1   9  17       12.38       45.04     11.28 o 
   2   9  17      251.50      247.91     23.82 o 
  -5  10  17       22.17       24.21     14.89 o 
  -4  10  17        3.56        4.09     12.56 o 
  -3  10  17      130.04      172.40     18.53 o 
  -2  10  17      268.73      290.06     22.18 o 
  -1  10  17       66.29      106.34     14.96 o 
   0  10  17       39.40       37.17     21.61 o 
   1  10  17      114.27      133.22     42.04 o 
  -5  11  17       70.79       45.18     24.11 o 
  -4  11  17      386.72      318.90     17.30 o 
  -3  11  17      236.94      257.28     22.84 o 
  -2  11  17       79.99       44.44     21.85 o 
  -1  11  17      542.79      566.74     18.04 o 
   0  11  17      220.64      236.80     22.72 o 
  -3  12  17      837.51      715.22     19.16 o 
  -2  12  17       39.14       64.64     15.93 o 
  -8   0  18      403.80      455.29     17.47 o 
  -7   0  18        1.13       20.81     10.59 o 
  -6   0  18       50.34       68.80     31.92 o 
  -5   0  18      767.91      764.24     81.63 o 
  -4   0  18     1734.57     1754.20     27.65 o 
  -3   0  18       30.21       44.43     20.02 o 
  -2   0  18      330.34      356.33     22.18 o 
  -1   0  18      535.13      697.70     23.85 o 
   0   0  18       25.73       45.29     21.36 o 
   1   0  18     5320.04     6600.29     43.47 o 
   2   0  18        1.11       -1.64     14.67 o 
   3   0  18        3.66       15.17     15.69 o 
  -8   1  18       50.65       35.87      9.38 o 
  -7   1  18       11.23       28.86     13.23 o 
  -6   1  18        8.30        8.62      9.32 o 
  -5   1  18       13.17       31.61     13.71 o 
  -4   1  18       14.45        3.49     14.63 o 
  -3   1  18       31.15       68.83     11.89 o 
  -2   1  18      163.71      207.98     16.12 o 
  -1   1  18      537.72      639.21     42.11 o 
   0   1  18      496.59      604.30     41.70 o 
   1   1  18       43.12       55.76     12.62 o 
   2   1  18      203.49      227.32     12.72 o 
   3   1  18      438.97      535.18     19.43 o 
  -7   2  18       24.63       28.80      9.73 o 
  -6   2  18       31.79       37.41      9.57 o 
  -5   2  18      817.33      863.36     74.55 o 
  -4   2  18      889.05      878.38     30.45 o 
  -3   2  18      868.46      861.67     63.84 o 
  -2   2  18       12.04       60.13     14.52 o 
  -1   2  18       20.12       55.52     14.54 o 
   0   2  18      158.06      164.00     16.43 o 
   1   2  18     1070.67     1148.04     26.89 o 
   2   2  18      532.67      649.89     10.60 o 
   3   2  18       41.86       49.26     11.25 o 
  -7   3  18      395.18      346.08     16.96 o 
  -6   3  18       12.37       22.84      8.10 o 
  -5   3  18      855.36      876.19     69.69 o 
  -4   3  18      344.71      343.74     30.86 o 
  -3   3  18       83.54      111.26     14.50 o 
  -2   3  18     2336.63     2640.45    182.50 o 
  -1   3  18      297.16      331.81     50.25 o 
   0   3  18       32.36       63.50     20.51 o 
   1   3  18       25.15       41.65     12.14 o 
   2   3  18      493.28      607.78     27.98 o 
   3   3  18       97.76      106.31     10.36 o 
  -7   4  18        9.11       18.78     13.14 o 
  -6   4  18        6.22       24.72      9.53 o 
  -5   4  18       47.34       66.10     12.20 o 
  -4   4  18        6.53       21.10     12.77 o 
  -3   4  18       17.47       18.46     10.50 o 
  -2   4  18       32.14       58.86     14.85 o 
  -1   4  18       39.60       63.49     14.89 o 
   0   4  18        0.27       16.85     12.61 o 
   1   4  18      248.80      333.38     29.42 o 
   2   4  18       31.88       39.43     11.07 o 
   3   4  18        2.79       22.38     13.92 o 
  -7   5  18      359.18      316.46     12.15 o 
  -6   5  18       35.22       50.14      9.65 o 
  -5   5  18      701.20      757.98     75.97 o 
  -4   5  18      148.45      167.94     12.61 o 
  -3   5  18       64.92       65.39     13.61 o 
  -2   5  18     2053.23     2354.49    168.12 o 
  -1   5  18      845.83     1021.92     51.34 o 
   0   5  18      134.30      156.58     12.47 o 
   1   5  18       17.20       64.54     17.23 o 
   2   5  18     1224.37     1446.13     81.40 o 
  -7   6  18       13.68       12.51     11.38 o 
  -6   6  18       45.56       71.17     14.57 o 
  -5   6  18      247.38      298.43     22.41 o 
  -4   6  18      309.49      302.24     27.86 o 
  -3   6  18       68.60      102.03     12.77 o 
  -2   6  18      143.87      152.31     11.92 o 
  -1   6  18       14.58       23.20     12.14 o 
   0   6  18       12.92       23.43     18.03 o 
   1   6  18      254.88      340.10     18.52 o 
   2   6  18       86.31      115.15     11.73 o 
  -6   7  18       45.12       71.94     11.70 o 
  -5   7  18      226.50      266.37     13.68 o 
  -4   7  18       39.78       63.17     14.20 o 
  -3   7  18       10.09       28.24     10.55 o 
  -2   7  18     1125.96     1386.60     80.52 o 
  -1   7  18      537.22      649.23     88.38 o 
   0   7  18      560.04      614.50     64.61 o 
   1   7  18       72.08       93.33     10.45 o 
   2   7  18      208.27      223.93     12.52 o 
  -6   8  18        0.33      -22.34     22.89 o 
  -5   8  18      371.89      402.02     38.97 o 
  -4   8  18      792.45      836.69     66.18 o 
  -3   8  18       94.95      137.22     26.61 o 
  -2   8  18       55.59       80.73     13.59 o 
  -1   8  18      422.84      555.51     16.55 o 
   0   8  18        0.07       28.53     12.20 o 
   1   8  18     2016.68     1999.16    190.79 o 
  -5   9  18       93.73       83.82     14.19 o 
  -4   9  18        0.53        5.74     12.20 o 
  -3   9  18      299.34      402.65     35.40 o 
  -2   9  18      153.96      165.29     33.49 o 
  -1   9  18       97.47      118.02     14.16 o 
   0   9  18      159.82      248.29     23.02 o 
  -4  10  18      575.25      544.92     53.86 o 
  -3  10  18      592.37      589.22     24.34 o 
  -2  10  18       53.07       34.24     22.40 o 
  -1  10  18      111.86      103.91     22.10 o 
  -7   1  19      267.34      311.79     16.19 o 
  -6   1  19       62.76       50.25     10.84 o 
  -5   1  19       60.17       70.75     10.82 o 
  -4   1  19     1203.35     1297.15     19.03 o 
  -3   1  19      924.95      960.81     45.81 o 
  -2   1  19       23.65       47.38     12.22 o 
  -1   1  19        3.74       48.22     31.40 o 
   0   1  19     1874.87     2347.89     68.07 o 
   1   1  19      140.50      151.92     18.68 o 
   2   1  19      302.76      351.96     12.24 o 
  -6   2  19      423.14      440.17     25.14 o 
  -5   2  19       12.80       40.42     12.38 o 
  -4   2  19       16.03       17.30     12.38 o 
  -3   2  19      123.94      167.16     15.35 o 
  -2   2  19      389.55      467.29     14.19 o 
  -1   2  19     1582.06     1924.76     19.07 o 
   0   2  19      162.72      163.38     24.55 o 
   1   2  19       42.84       45.31     15.69 o 
   2   2  19      314.22      373.22     39.18 o 
  -6   3  19       14.44       18.85     10.11 o 
  -5   3  19        7.45       39.54     16.02 o 
  -4   3  19      900.51     1017.74     68.59 o 
  -3   3  19       89.17      110.80     12.86 o 
  -2   3  19       37.19       72.66     15.08 o 
  -1   3  19       66.24      113.90     11.50 o 
   0   3  19      150.19      198.78     18.99 o 
   1   3  19        8.38       20.14     12.55 o 
  -6   4  19     1365.58     1284.40     64.45 o 
  -5   4  19      148.29      159.05     19.41 o 
  -4   4  19        4.34       36.53     15.01 o 
  -3   4  19      395.49      407.27     11.94 o 
  -2   4  19       45.50       53.10     13.06 o 
  -1   4  19      783.10      897.18     37.43 o 
   0   4  19      560.89      665.33     58.98 o 
   1   4  19       40.99       46.68     11.32 o 
  -6   5  19       67.34       76.75     19.07 o 
  -5   5  19       99.18      118.24     11.26 o 
  -4   5  19       31.32       35.97     12.38 o 
  -3   5  19       40.99       71.32     10.92 o 
  -2   5  19        0.71       17.65     12.23 o 
  -1   5  19       34.51       41.83     15.81 o 
   0   5  19       27.57       66.98     15.81 o 
   1   5  19      268.08      318.11     12.34 o 
  -5   6  19       23.63       41.43     11.38 o 
  -4   6  19       47.84       92.90     12.91 o 
  -3   6  19       41.11       49.87     12.79 o 
  -2   6  19      255.46      306.21     18.52 o 
  -1   6  19     2093.33     2319.96    123.74 o 
   0   6  19      396.50      481.70     49.54 o 
  -5   7  19      161.51      183.60     17.59 o 
  -4   7  19       94.67      137.67     19.37 o 
  -3   7  19      759.78      913.01     70.66 o 
  -2   7  19       20.83       39.50     13.75 o 
  -1   7  19        9.94       27.81     11.85 o 
   0   7  19     1325.47     1558.51    134.66 o 
  -4   8  19       20.55        9.70     29.23 o 
  -3   8  19      129.75      165.36     13.16 o 
  -2   8  19       10.00       25.21     12.58 o 
  -1   8  19      260.88      290.08     16.83 o 
  -5   0  20      100.30      120.47     16.39 o 
  -4   0  20      978.56      982.05     26.77 o 
  -3   0  20     1111.45     1252.92     27.51 o 
  -2   0  20     1199.68     1432.75     28.57 o 
  -1   0  20      472.41      569.41     24.51 o 
   0   0  20      478.42      664.17     25.31 o 
  -5   1  20       67.64       81.44     12.76 o 
  -4   1  20       26.55       64.26     15.51 o 
  -3   1  20       77.03       88.08     13.55 o 
  -2   1  20      455.88      572.22     14.67 o 
  -1   1  20       44.53       44.34     19.44 o 
   0   1  20       60.17       62.61     13.22 o 
  -5   2  20      297.87      299.79     38.30 o 
  -4   2  20      208.77      233.45     16.27 o 
  -3   2  20      381.99      394.87     14.42 o 
  -2   2  20      218.84      274.53     23.15 o 
  -1   2  20        2.83       24.84     16.04 o 
   0   2  20       25.06       34.12     15.90 o 
  -5   3  20      241.28      244.84     28.13 o 
  -4   3  20        2.86        3.67     10.94 o 
  -3   3  20        1.10       22.89     15.69 o 
  -2   3  20      796.16      908.98     25.74 o 
  -1   3  20      162.30      232.52     16.75 o 
   0   3  20       11.74       29.48     22.89 o 
  -4   4  20        0.19       28.26     12.87 o 
  -3   4  20       49.58       89.53     16.86 o 
  -2   4  20       90.81      115.57     13.59 o 
  -1   4  20        7.20       13.26     12.95 o 
  -3   5  20        8.95        5.31     12.99 o 
  -2   5  20     1183.46     1300.71     68.30 o 
                                                 
